# Supplementary material for: A combined epigenome- and transcriptome-wide association study of the oral masticatory mucosa assigns CYP1B1 a central role for epithelial health in smokers
Source: Clin Epigenetics. 2019 Jul 22;11:105. doi: 10.1186/s13148-019-0697-y (PMC6647091; doi:10.1186/s13148-019-0697-y)
Supplement: Supplementary file 1 — CpGs from the literature associated with SPY in our data. Results are shown for the ANCOVA with SPY for all CpGs with q < 0.15 in our EWAS that map to genes harbouring a significant CpG in an EWAS on buccal swabs [22] or were reported as replicated in at least two independent EWAS on blood [32]. (XLSX 47 kb) [file 13148_2019_697_MOESM1_ESM.xlsx]

## Sheet: CpGs with q < 0.15
cg_id	CHR	MAPINFO	UCSC_RefGene_Name	auxiliary probe on EPIC chip	p SPY	q SPY	delta beta (per 10 SPY)	CpG reported in Buccal EWAS (Teschendorff et al. 2015)	CpGs in genetic region reported in Buccal EWAS	CpG reported in ≥2 blood EWAS (Gao et al. 2015)	CpGs in genetic region reported in ≥2 blood EWAS
cg09741074	1	1310496	AURKAIP1	x	1.06224e-06	0.0376667	-0.00204614
cg00998168	1	1590443	CDK11B		1.73876e-05	0.0860173	-0.00117835
cg17722231	1	1851035	TMEM52		1.96523e-05	0.0920383	-0.00402304
cg01799930	1	1914124	KIAA1751		1.42578e-05	0.0784414	-0.0580979
cg05223638	1	3036168	PRDM16		5.59614e-05	0.138486	-0.0151643		x
cg16164607	1	14462810			1.67956e-05	0.0860173	-0.0345825
cg27290274	1	15386739	KIAA1026		1.21578e-06	0.0376667	0.00272275		x
cg11110585	1	19218801	ALDH4A1	x	2.68889e-05	0.102664	-0.0810581
cg27577933	1	25870289	LDLRAP1		1.88218e-05	0.0894733	-0.00119293
cg09763865	1	36615143	TRAPPC3		4.54661e-06	0.0558734	-0.00328896
cg20462899	1	40367831	MYCL1		5.87271e-06	0.0593205	-0.00188953
cg04781958	1	43529515		x	1.43051e-05	0.0784414	-0.0753224
cg21268223	1	45988910	PRDX1		1.13922e-05	0.0723876	-0.0069789
cg21655790	1	65886077	LEPR	x	9.00526e-06	0.0690448	-0.00813239
cg16790300	1	70876367	CTH	x	5.40998e-05	0.136836	-0.00381279
cg23982229	1	71546782	ZRANB2		5.88137e-05	0.142038	-0.0030028
cg11601923	1	78148301	ZZZ3	x	1.37457e-05	0.0770714	-0.00459137
cg08235271	1	82266030	ADGRL2	x	2.45924e-05	0.0995862	-0.00186866
cg15073112	1	86989797			3.96318e-05	0.120366	0.00182604
cg17827850	1	110950385	HBXIP		8.71606e-06	0.0684673	-0.00129439
cg10137858	1	146974891	LINC00624	x	1.74026e-05	0.0860173	-0.0339266
cg22112416	1	161124001	UFC1		2.36294e-06	0.0420914	-0.00334946
cg17710253	1	165687480		x	5.38877e-05	0.136836	-0.00881495
cg09115705	1	167036150	GPA33		5.94994e-05	0.142199	-0.00457791
cg13859117	1	201102896		x	6.5725e-05	0.14971	-0.0318734
cg27118612	1	202788667	MGAT4EP	x	6.31569e-06	0.0595751	-0.00909552
cg07601985	1	205091324	RBBP5		5.35456e-05	0.136836	-0.00993652
cg12522303	1	207818368	CR1L	x	1.90604e-06	0.0417904	0.00864717
cg06200512	1	235267689			1.54871e-05	0.0822349	-0.00811216
cg03299269	2	250003	SH3YL1		2.13258e-05	0.094994	-0.0376729
cg07684460	2	522386			5.18608e-06	0.0593205	-0.0268489
cg20193363	2	947589	SNTG2		2.397e-05	0.0990293	0.0458958
cg21664909	2	1646050	PXDN		3.11106e-05	0.11293	0.0171392
cg14686555	2	6121915	LOC400940		1.73524e-06	0.0417904	0.00474186
cg06201173	2	9240855		x	1.71165e-05	0.0860173	0.0297176
cg04699104	2	12858912	TRIB2		3.80075e-05	0.117661	-0.00829929
cg14435092	2	27294713	LOC100128731		1.21155e-05	0.0747243	-0.00247601
cg08502446	2	36891478		x	3.95894e-06	0.0497633	-0.0167107
cg09212058	2	37543459	PRKD3		2.20595e-05	0.0966512	-0.0405109
cg01584760	2	38296474	CYP1B1	x	3.8389e-10	0.000307801	-0.0460854		x
cg02162897	2	38300537	CYP1B1		1.16536e-07	0.01409	-0.109054	x	x
cg20408276	2	38300586	CYP1B1		1.06608e-07	0.01409	-0.107514	x	x
cg00565882	2	38300707	CYP1B1		1.73839e-06	0.0417904	-0.0405664	x	x
cg01410359	2	38302230	CYP1B1		3.39417e-06	0.0467997	-0.0365968		x
cg03890222	2	38302487	CYP1B1		6.24082e-05	0.146312	-0.0173797		x
cg21715189	2	38304802	CYP1B1		3.24373e-05	0.11293	-0.0600205	x	x
cg24752487	2	38324188		x	2.68244e-05	0.102664	-0.0699232
cg26818476	2	38337733		x	2.19373e-06	0.0420914	-0.020743
cg10090109	2	38338120		x	1.78421e-08	0.00562522	-0.0154595
cg17498874	2	38460564		x	9.29641e-07	0.0376667	-0.0618884
cg06743844	2	38978683	SFRS7		3.41407e-05	0.11293	-0.000957363
cg24039019	2	47169181	MCFD2		5.07579e-05	0.135658	-0.00581766
cg07479270	2	47713462			5.69578e-06	0.0593205	-0.0359032
cg15482884	2	68423398	PPP3R1	x	1.88589e-05	0.0894733	-0.103854
cg15929700	2	99193996	INPP4A	x	9.4407e-06	0.070743	-0.0756877
cg11052081	2	101767677	TBC1D8		1.28845e-05	0.0753294	-0.00972999
cg20150163	2	130939362	SMPD4		6.30339e-05	0.147348	-0.000766025
cg10534310	2	130939680	SMPD4		6.35562e-05	0.148137	-0.000780722
cg26664634	2	148778495	ORC4L		4.62715e-05	0.127282	-0.00514313
cg17924218	2	167232411	SCN9A		3.28372e-05	0.11293	-0.00682587
cg23755979	2	174436334		x	1.13244e-05	0.0723876	-0.00479393
cg10618801	2	196397607		x	5.91878e-06	0.0593205	-0.0185444
cg26236655	2	200051434			1.64308e-05	0.0859411	-0.0233087
cg13787356	2	200919935			5.2892e-06	0.0593205	-0.037141
cg18309752	2	203103763	SUMO1		2.72271e-05	0.102974	-0.00850087
cg01233736	2	223725624	ACSL3		5.18345e-06	0.0593205	-0.00128087
cg04192580	2	223726348	ACSL3		1.34278e-06	0.0384511	-0.00779073
cg06722870	2	236840187	AGAP1		5.98548e-05	0.142199	0.00322058		x
cg23899779	2	241190395			3.35949e-05	0.11293	-0.0655824
cg05539173	3	9210156	SRGAP3	x	5.58438e-05	0.138486	-0.048316
cg13503025	3	10636566		x	5.57552e-06	0.0593205	-0.0589337
cg09745126	3	14675523		x	1.43813e-05	0.0784414	0.0079329
cg21255732	3	32148497	GPD1L		4.55961e-05	0.127282	-0.00647333
cg20947017	3	32499796		x	5.47516e-05	0.137616	-0.0276125
cg24985459	3	37035090	MLH1		1.8661e-06	0.0417904	-0.00139435
cg26889990	3	44903516	TMEM42		2.55245e-05	0.101438	-0.00261783
cg19880855	3	46144113		x	1.78364e-05	0.0872022	-0.0341525
cg05717204	3	46924768	PTH1R		4.21683e-05	0.12479	-0.00109514
cg07785076	3	47324549	KIF9		2.22532e-05	0.0969702	-0.00226033
cg02748316	3	50273710	GNAI2		2.43169e-06	0.0420914	-0.00241136
cg02789309	3	52091282	DUSP7		5.90297e-05	0.142131	-0.00251856
cg06592416	3	57542240	PDE12		1.02631e-05	0.071533	-0.00497532
cg10609205	3	112770222			9.80257e-06	0.071533	-0.00354318
cg04859961	3	131951282		x	2.51792e-06	0.0420914	0.024155
cg22588644	3	132378948	ACAD11		3.24252e-05	0.11293	-0.00262137
cg05844859	3	132444827	NCRNA00119		3.38724e-05	0.11293	-0.0235754
cg02773019	3	135684688	PPP2R3A		5.74362e-05	0.139976	-0.00939415
cg01028457	3	152878518			5.38799e-05	0.136836	-0.00246952
cg02478179	3	153038109		x	3.7732e-05	0.117661	-0.0176003
cg01969910	3	179169571	GNB4		4.54887e-05	0.127282	-0.00243453
cg15803765	3	183353235	KLHL24		1.04375e-05	0.071533	-0.00308371
cg11344771	3	188108786	LPP	x	5.16813e-07	0.0295984	-0.0195727
cg23486923	4	738199	PCGF3		3.44528e-05	0.11293	0.0206294
cg18186315	4	26142312		x	2.3462e-05	0.0990293	-0.0274713
cg24358089	4	91340469	CCSER1	x	5.81617e-06	0.0593205	-0.0299301
cg17592507	4	100485221	RG9MTD2		5.65566e-05	0.1391	-0.00562725
cg16217610	4	108746323	SGMS2		1.97439e-05	0.0920383	-0.00962775
cg15330017	4	108910072	HADH	x	3.33663e-05	0.11293	-0.0445356
cg13898584	4	144434443	SMARCA5		2.75751e-05	0.103316	-0.00150362
cg23254196	4	151642188	LRBA	x	4.40808e-05	0.126817	0.0274165
cg12289964	4	165675069			5.71056e-05	0.139923	0.0444961
cg04578109	4	169475207	PALLD	x	1.4578e-05	0.0789765	-0.0122279		x
cg04066994	5	394891	AHRR	x	8.1545e-06	0.0667166	-0.040868		x		x
cg25951128	5	892713	TRIP13		5.82866e-05	0.14119	-0.00156813
cg15259746	5	10607652	ANKRD33B	x	1.3347e-05	0.0753633	-0.0658939
cg02107279	5	14870749	ANKH		5.25728e-05	0.136836	-0.0125733
cg06960901	5	36606894	SLC1A3		6.54732e-05	0.14971	-0.00367328
ch.5.52085246F	5	52049489			1.65066e-05	0.0859411	-0.00221361
cg18318639	5	52405666	MOCS2		1.52092e-05	0.0812979	-0.00106787
ch.5.56229788F	5	56194031			1.05142e-05	0.071533	-0.00290893
cg06422277	5	63458646			9.04185e-06	0.0690448	-0.0744217
cg10186232	5	64920368	C5orf44		2.38722e-05	0.0990293	-0.00283319
cg26094150	5	79378871	THBS4		3.18394e-07	0.0232079	-0.00322965
cg22703659	5	92956679	FAM172A		1.31396e-05	0.0753294	-0.00119922
cg16443977	5	115884994	SEMA6A		4.98422e-05	0.133656	0.0217004
cg10343357	5	115981236		x	1.49252e-05	0.0803153	-0.0685091
cg14868599	5	123999154	ZNF608		9.12802e-06	0.0690452	-0.0484965
cg02319142	5	149339858	SLC26A2		6.40229e-05	0.148362	-0.00462752
cg26265609	5	149545346	CDX1	x	3.19007e-05	0.11293	-0.0208149
cg22973961	5	158411676	EBF1	x	3.1996e-05	0.11293	-0.016724
cg24179483	5	170814656	NPM1		3.63014e-06	0.0483987	-0.0019434
cg09575472	5	174045109			2.15986e-06	0.0420914	-0.0312535
cg19629208	5	176810904	SLC34A1		6.39084e-05	0.148362	0.0130485
cg23108125	5	176882586	PRR7		1.01609e-05	0.071533	-0.0130002
cg19241872	6	27470566			2.2596e-05	0.0974053	-0.00146691
cg09435617	6	28973353	ZNF311		5.55964e-05	0.138486	0.0143761
cg00526791	6	30034717	PPP1R11		1.06828e-05	0.071533	-0.00295318
cg21490342	6	31852301	EHMT2		6.47633e-05	0.148788	0.0127743		x
cg06707784	6	32789045		x	3.58668e-05	0.114573	-0.0752592
cg07471462	6	33168624	SLC39A7		1.91298e-06	0.0417904	-0.00222374
cg13867248	6	33285584	ZBTB22		7.98994e-06	0.0660442	-0.00357555
cg13082006	6	45153799	SUPT3H	x	4.23001e-05	0.12479	-0.0560902
cg13694785	6	47682211	ADGRF4	x	1.14658e-05	0.0723876	-0.0355757
cg07931783	6	49431133	CENPQ		1.09967e-05	0.0721172	-0.00205458
cg16498533	6	74230343	EEF1A1		1.3899e-05	0.07739	-0.00226203
cg17220677	6	100676745			6.48319e-06	0.060444	-0.00390559
cg23076086	6	112194849	FYN		2.08068e-05	0.0932	-0.00709886		x
cg13273398	6	116937346	RSPH4A		2.80215e-06	0.0424785	-0.0176559
cg26902259	6	126102246	NCOA7	x	2.79738e-06	0.0424785	-0.00760361
cg26773748	6	135560296		x	2.56859e-05	0.101452	-0.0790094
cg24740568	6	150262771	ULBP2		1.96041e-05	0.0920383	-0.00139914
cg05937818	6	168391643			3.68214e-06	0.0483987	-0.0095984
cg07825336	6	169039836	SMOC2	x	3.75094e-05	0.117661	-0.0588243
cg13098082	7	149290			4.66885e-05	0.127328	-0.0016222
cg02363875	7	960707	ADAP1	x	1.71493e-06	0.0417904	0.0030847
cg06073534	7	2372127		x	8.53034e-06	0.0683544	-0.0092957
cg18526602	7	6487739	DAGLB		2.07043e-06	0.0420914	-0.00183045
cg20231669	7	22862119	TOMM7	x	8.47885e-08	0.01409	-0.00479379
cg14922886	7	27239701	HOXA13		5.77283e-06	0.0593205	-0.00843713
cg24559796	7	28223298			5.69917e-06	0.0593205	0.0155857
cg16553090	7	30066194	FKBP14	x	1.22185e-05	0.0747844	-0.00385094
cg01858449	7	33551455	BBS9	x	5.63147e-07	0.0301019	-0.0203011
cg26193418	7	33973655	BMPER		5.36478e-05	0.136836	0.0274535
cg14653219	7	44896816		x	4.63977e-05	0.127282	-0.00299614
cg00363222	7	92352973	CDK6	x	2.54497e-05	0.101438	-0.0297841
cg25928986	7	96647079			8.79544e-06	0.0684673	-0.0626294
cg18873386	7	96651915	DLX5		3.36012e-05	0.11293	-0.0585317		x
cg11367354	7	96651983	DLX5		1.07059e-05	0.071533	-0.0537484		x
cg27032146	7	96652115	DLX5		2.35721e-06	0.0420914	-0.0619319		x
cg11500797	7	96652123	DLX5		7.0789e-06	0.0623466	-0.0685832		x
cg11891395	7	96652153	DLX5		2.27718e-06	0.0420914	-0.0963875		x
cg24611709	7	96656358			6.21114e-06	0.0595751	-0.0293905
cg13155344	7	105172483	RINT1	x	2.75653e-05	0.103316	-0.00507433
cg25191332	7	112062419	IFRD1		6.43234e-05	0.148368	-0.029399
cg21757062	7	121376168		x	1.18246e-06	0.0376667	-0.0265349
cg00924357	7	131012552	MKLN1		2.86088e-06	0.0424785	-0.00116245
cg26119982	7	152135170	FABP5P3	x	9.87522e-06	0.071533	-0.0426849
cg16171205	7	152135221	FABP5P3	x	2.21549e-07	0.0177636	-0.0467409
cg03532926	7	153584839	DPP6		1.31528e-05	0.0753294	0.0104212		x
cg04597465	7	156748396	NOM1	x	3.19109e-05	0.11293	-0.00666712
cg06324554	7	157495841	PTPRN2		4.85341e-05	0.131025	-0.0551617		x
cg25956036	8	4854652			2.58254e-05	0.101503	-0.00286362
cg09171127	8	8751325	MFHAS1		2.49492e-05	0.100523	-0.00232748
cg06241765	8	28748404	INTS9		3.22737e-05	0.11293	-0.0276696
cg01755467	8	30890617	WRN		4.58972e-05	0.127282	-0.00200881
cg24787102	8	48173610	KIAA0146		3.58265e-05	0.114573	-0.00316323
cg15821835	8	67686767	SGK3		2.55338e-06	0.0420914	-0.0056288
cg11862959	8	74205882	RDH10		3.77855e-05	0.117661	-0.0192212
cg14080071	8	82009570	PAG1	x	5.987e-05	0.142199	-0.0430863
cg07234508	8	82395948	FABP4		9.62596e-07	0.0376667	-0.0729634
cg24126844	8	97176661			3.08623e-05	0.11293	-0.0037798
cg21230538	8	103424372	UBR5		3.45073e-05	0.11293	-0.00229175
cg21288091	8	105524569	LRP12	x	6.01221e-05	0.142199	-0.0785431
cg26828909	8	119634155	SAMD12		4.28318e-05	0.124881	-0.000973271
cg26559315	8	143858636	LYNX1		5.17523e-05	0.13676	-0.00777949
cg15845333	8	144417025	TOP1MT		1.5859e-07	0.0158946	-0.00260355
cg06142979	8	144692086	PYCRL	x	2.55557e-05	0.101438	-0.00147659
cg19942994	9	71791756	TJP2	x	6.02834e-06	0.0594825	-0.0351195
cg02583494	9	97640188	C9orf3	x	4.17476e-05	0.12479	-0.0283272		x
cg05734301	9	98269721	PTCH1	x	4.24893e-05	0.12479	-0.000997054
cg21572316	9	107690018	ABCA1		1.81137e-05	0.087491	0.00366722
cg00945808	9	109625181	ZNF462	x	3.19993e-05	0.11293	0.00860958
cg26120476	9	115513039	SNX30	x	4.48653e-05	0.127282	-0.00348094
cg14519682	9	130213309	LRSAM1		8.23399e-07	0.0366776	-0.00199546
cg10421629	9	136325055	CACFD1	x	2.02191e-05	0.092943	-0.0017121
cg09854775	9	137029881	RNU6ATAC		6.08331e-06	0.0594825	-0.00492582
cg14494733	9	139410910	NOTCH1		3.9083e-05	0.119605	-0.00467308
cg11508783	10	1509190	ADARB2		2.41266e-05	0.0990293	-0.0627311
cg11630169	10	3283847			3.80017e-05	0.117661	-0.0135653
cg25779884	10	7069625		x	4.60681e-05	0.127282	-0.0358905
cg13578859	10	11621903	USP6NL	x	3.20783e-05	0.11293	-0.0281108
cg22472077	10	13341866	PHYH	x	5.73469e-06	0.0593205	-0.00171805
cg02030592	10	22863044	PIP4K2A	x	5.1349e-07	0.0295984	-0.106
cg03188919	10	31372663		x	6.09974e-05	0.143642	-0.0296813
cg06566772	10	63661030	ARID5B	x	1.71539e-05	0.0860173	-0.00394591				x
cg19043851	10	69521330			3.4895e-05	0.113734	-0.00995511
cg01365249	10	72972769	UNC5B		2.38957e-05	0.0990293	-0.00154684
cg02671751	10	88281576	WAPAL		2.81891e-05	0.104697	-0.00188162
cg04364339	10	91087703	IFIT3		3.4068e-05	0.11293	-0.00912365
cg09823091	10	94644717	EXOC6	x	2.02624e-07	0.0177636	-0.0326503
cg02511333	10	98158479	TLL2	x	5.20346e-05	0.13679	0.00877134
cg22754866	10	99771121	CRTAC1		8.48676e-06	0.0683544	-0.0316622		x
cg08650507	10	106029109	GSTO2		2.44291e-05	0.0994269	-0.0156779
cg08206898	10	116581183	FAM160B1		2.32044e-06	0.0420914	-0.0152993
cg27009448	10	120492138	C10orf46		2.80828e-06	0.0424785	-0.045318
cg20361828	10	122792398	MIR5694	x	7.85328e-06	0.0655908	-0.0116822
cg03860051	10	124768608	IKZF5		5.29163e-05	0.136836	-0.0013788
cg24778081	11	506932	RNH1		2.82048e-05	0.104697	-0.0010543
cg05959525	11	747299	TALDO1		2.64088e-05	0.102292	-0.00700207
cg26843469	11	3013653	NAP1L4		1.1776e-05	0.0737652	-0.00156933
cg00549575	11	8008752	EIF3F		3.3535e-05	0.11293	-0.00600031
cg18782210	11	35547909	PAMR1	x	1.6208e-05	0.0854965	-0.0675387
cg05949352	11	45202135	PRDM11		3.54138e-05	0.114494	-0.00155127
cg13411399	11	57149909	PRG3	x	2.03133e-05	0.092943	0.00798995
cg16611234	11	58870075			3.8841e-05	0.119605	-0.0298607			x
cg13245912	11	63449340	RTN3		5.0995e-05	0.135839	-0.00151836
cg18538253	11	64072693	ESRRA		6.01208e-05	0.142199	-0.000693462
cg26679405	11	66247800	DPP3		1.32136e-05	0.0753294	-0.00182577
cg13156010	11	67085279	LOC100130987		3.6688e-05	0.11627	-0.000986133
cg10863036	11	82769278	RAB30		5.1569e-05	0.13676	-0.02758
cg06671916	11	82997535	CCDC90B	x	3.53233e-05	0.114494	-0.00255767
cg20031401	11	86748885	TMEM135		4.18746e-05	0.12479	-0.00205109
cg20418715	11	105846010	GRIA4	x	5.18525e-05	0.13676	-0.0717507
cg12106634	11	108092400	ATM		1.14831e-06	0.0376667	-0.00588247
cg04794299	11	108368512	KDELC2		7.30932e-06	0.0623466	-0.0054712
cg11465192	12	1832916	ADIPOR2	x	8.61043e-06	0.0683544	-0.0343353
cg23049468	12	10182372	CLEC9A	x	1.06576e-05	0.071533	-0.0383464
cg08612011	12	50350299	AQP2		1.80808e-05	0.087491	-0.0361415
cg26696303	12	56401122		x	6.24996e-06	0.0595751	-0.00199431
cg17050045	12	56660988	COQ10A		3.8979e-05	0.119605	-0.00109653
cg06531661	12	57522120	LRP1		1.23011e-07	0.01409	-0.0019269
cg20220208	12	89413433			4.23014e-05	0.12479	-0.00286675
cg11625178	12	98909434	TMPO		1.29486e-05	0.0753294	-0.00941165
cg08340849	12	110907086	GPN3	x	2.62105e-05	0.102017	-0.00227537
cg03800252	12	113846091		x	3.93044e-05	0.119825	-0.00989926
cg19462732	12	122352082	PSMD9	x	1.1197e-05	0.0723876	-0.00471256
cg12243575	12	125423743			4.75956e-05	0.129362	-0.00430456
cg10940055	12	132910456			5.34832e-05	0.136836	0.00899125
cg18342744	13	30424823	UBL3		4.78401e-05	0.129588	-0.000977736
cg13481032	13	33779564	STARD13	x	4.6477e-05	0.127282	-0.0975639
cg10775278	13	46424943	SIAH3		1.32471e-05	0.0753294	-0.00564319
cg00811865	13	77304603		x	3.1677e-06	0.0445587	-0.0671402
cg11844660	13	99853889	UBAC2		1.71039e-05	0.0860173	-0.00862901
cg03648245	13	111567171	ANKRD10	x	4.24771e-05	0.12479	-0.00618654
cg12280692	13	113107959			7.41139e-06	0.0625517	-0.0651769
cg25412384	14	23341283	LRP10		3.58512e-05	0.114573	-0.0065501
cg13016115	14	23388406	RBM23		1.26602e-06	0.0376667	-0.0022907
cg22209773	14	65878437	FUT8	x	4.63373e-05	0.127282	-0.00266682
cg23196123	14	73392937	DCAF4		4.54634e-05	0.127282	-0.00528147
cg06589941	14	75019181	LTBP2	x	1.09575e-05	0.0721172	0.0176994
cg16776356	14	85948945		x	5.56827e-05	0.138486	-0.0299807
cg24151229	14	93260858	GOLGA5		3.74291e-06	0.048404	-0.00169949
cg15377113	14	93799418	BTBD7		2.99006e-06	0.042811	-0.000869147		x
cg03136850	14	101332292		x	1.73828e-05	0.0860173	-0.0263846
cg04585937	14	101506532	MIR376B		3.43391e-05	0.11293	-0.0358804
cg12361883	14	104313596	LINC00637	x	6.94967e-07	0.0327777	-0.00190474
cg26693173	15	33137114	FMN1	x	2.10474e-08	0.00562522	-0.0149694
cg14307212	15	34611009	SLC12A6		1.69084e-05	0.0860173	-0.0063228
cg09167084	15	40861240	RPUSD2	x	1.26841e-06	0.0376667	-0.00785887
cg25215329	15	45694456	SPATA5L1		2.6178e-05	0.102017	-0.00102775
cg23067228	15	70881206			4.15294e-05	0.12479	-0.030881
cg16778903	15	72612567	BRUNOL6		7.18066e-06	0.0623466	-0.00574295
cg14389122	15	74945851	EDC3		1.31722e-05	0.0753294	-0.0500107	x	x		x
cg17181940	15	74948075	EDC3	x	5.5931e-06	0.0593205	-0.0540586		x		x
cg20385913	15	75054510		x	7.21417e-06	0.0623466	-0.0353498
cg03460678	15	76868664	SCAPER	x	2.67973e-05	0.102664	-0.102683
cg23628949	15	77286948	PSTPIP1		6.10906e-05	0.143642	-0.0565041
cg21312827	15	88799948	NTRK3	x	2.713e-05	0.102974	-0.000825306
cg12344004	15	89877906	POLG		4.10573e-05	0.124225	-0.00529033		x
cg14292280	15	90455799	C15orf38		5.29022e-05	0.136836	-0.00147904
cg25619350	15	96713315	NR2F2-AS1	x	3.36899e-05	0.11293	-0.0496369
cg04928180	15	99791525	LRRC28	x	2.60326e-06	0.0420914	-0.000963276
cg25862684	15	101142576	LINS1		1.25605e-05	0.0753294	-0.00158305
cg27134049	15	102357814	OR4F15		2.92103e-06	0.0425831	-0.016843
cg07984365	16	739425	WDR24		2.62483e-06	0.0420914	0.0110463
cg22536398	16	2521659	NTN3		1.05163e-05	0.071533	-0.0117825
cg01195053	16	2653274	LOC652276		2.05176e-05	0.092943	-0.00444059
cg24313631	16	3037877	LINC00514	x	5.64669e-05	0.1391	-0.0157296
cg13343638	16	11217616	CLEC16A	x	6.55751e-05	0.14971	-0.00698053
cg06245158	16	22201479			2.36145e-05	0.0990293	-0.00162841
cg10452995	16	25075255		x	3.14313e-05	0.11293	0.0190389
cg05197560	16	29937465	KCTD13		6.80185e-06	0.0623466	-0.001718
cg21737024	16	30441289	DCTPP1	x	3.78222e-07	0.0252713	-0.00310068
cg16229412	16	31153847	PRSS36		2.31605e-05	0.0990293	-0.00328506
cg00812735	16	52997936			1.0236e-05	0.071533	-0.0569779
cg02382016	16	53406901			4.6231e-06	0.0558734	-0.0243435
cg08615070	16	53407013			3.25954e-05	0.11293	-0.0305307
cg09375013	16	57610471	ADGRG5	x	2.18094e-05	0.0966115	0.0282582
cg05876883	16	58704495	SLC38A7		5.39447e-05	0.136836	-0.0636061
cg02522681	16	69345610	VPS4A		4.26485e-05	0.1248	-0.00759324
cg27467238	16	87868525	MIR6775	x	3.69837e-05	0.116745	-0.0569167
cg00052925	16	87868865	MIR6775	x	4.65125e-05	0.127282	-0.0414714
cg10099957	16	87869757	SLC7A5		9.57101e-06	0.0710554	-0.0603424		x
cg09285525	16	87869786	SLC7A5		1.2749e-05	0.0753294	-0.05833		x
cg27555036	16	87898191	SLC7A5		4.48407e-05	0.127282	-0.0285704		x
cg08015305	17	4270241	UBE2G1	x	5.34318e-05	0.136836	-0.0045469
cg12642651	17	9861712	GAS7		3.97216e-06	0.0497633	-0.022158
cg23653444	17	19284627	MAPK7		5.99726e-05	0.142199	0.00798365
cg02169125	17	26684721	TMEM199		1.83579e-05	0.0881395	-0.00151208
cg04017458	17	41438330			4.59096e-05	0.127282	-0.00333274
cg02009280	17	47572797	NGFR	x	2.41469e-05	0.0990293	-0.00173002
cg20413441	17	47588046	NGFR		6.43958e-05	0.148368	-0.0163742
cg16338321	17	48994958			2.04452e-05	0.092943	-0.0898021
cg22261030	17	56084860	SFRS1		3.11958e-05	0.11293	-0.00277766
cg02123605	17	70497550	LINC00673	x	7.3009e-06	0.0623466	-0.0313203
cg23258611	17	70536160			9.99531e-06	0.071533	-0.046727
cg13167372	17	70536814			3.44376e-06	0.0467997	0.027341	x
cg19393755	17	71258101	CPSF4L		2.42079e-05	0.0990293	-0.0172226
cg22562194	17	72209580	TTYH2		1.74868e-05	0.0860173	-0.00142412
cg19565884	18	74222		x	2.06645e-05	0.0930827	-0.0349989
cg14176875	18	7789807	PTPRM	x	1.29111e-05	0.0753294	-0.0143076
cg12182124	18	21451563	LAMA3		1.92848e-06	0.0417904	-0.0399778		x
cg16113793	18	21451607	LAMA3		1.45762e-06	0.0403004	-0.0273069		x
cg13661200	18	29738074		x	3.26137e-05	0.11293	-0.00817708
cg06157539	18	32621265	MAPRE2		7.04021e-06	0.0623466	-0.0028063
cg25841212	18	32935236		x	2.38434e-05	0.0990293	0.0056792
cg19430553	18	46459934	SMAD7		5.79179e-05	0.140722	-0.0361763
cg19328682	18	47807700	MBD1		6.11442e-07	0.0306407	-0.00400278
cg27308982	18	77196450	NFATC1		1.14921e-06	0.0376667	-0.011927
cg12159575	19	4910274	UHRF1		2.19612e-05	0.0966512	-0.000966924
cg11541479	19	11039306	YIPF2		4.98243e-05	0.133656	-0.00144719
cg15476918	19	28252556		x	1.10632e-05	0.0721172	-0.0506974
cg10532179	19	36706861	ZNF565	x	4.41284e-05	0.126817	-0.00245837
cg21944491	19	41119829	LTBP4		4.39649e-05	0.126817	-0.0708504
cg17725001	19	45307270		x	1.20368e-05	0.0747243	-0.0253916
cg08041091	19	47633921	SAE1		3.01967e-05	0.111574	-0.00330135
cg16034991	19	52146598	SIGLEC14		3.62995e-05	0.115495	0.0524429
cg18826787	20	443364	TBC1D20	x	4.83074e-06	0.0569597	-0.0046714
cg09042678	20	18117663	PET117		4.58419e-05	0.127282	-0.034776
cg02693125	20	23401585	NAPB		2.20628e-06	0.0420914	-0.00567435
cg04984575	20	42142673	L3MBTL		2.00417e-05	0.0928863	-0.0217495
cg20529070	20	42142751	L3MBTL		5.724e-05	0.139923	-0.020876
cg01071811	20	42143080	L3MBTL		3.36367e-05	0.11293	-0.0348292
cg02611863	20	42143096	L3MBTL		4.35905e-05	0.126633	-0.0398285
cg15302378	20	42143399	L3MBTL		4.66892e-06	0.0558734	-0.0249793
cg27332136	20	55996529		x	3.30959e-05	0.11293	0.0170875
cg14577975	20	56006815		x	5.47416e-05	0.137616	-0.0736605
cg18271730	20	57551650		x	5.23581e-05	0.136836	-0.0759964
cg20561941	21	30620619	LINC00189	x	2.24672e-05	0.0973732	0.0264594
cg18420477	21	39705880	LINC01423	x	5.58704e-05	0.138486	0.0156589
cg18411827	22	23412613	GNAZ	x	1.55128e-06	0.0414604	-0.0024998
cg08268967	22	41215472	SLC25A17	x	6.97352e-06	0.0623466	-0.00199169
