# Supplementary material for: A combined epigenome- and transcriptome-wide association study of the oral masticatory mucosa assigns CYP1B1 a central role for epithelial health in smokers
Source: Clin Epigenetics. 2019 Jul 22;11:105. doi: 10.1186/s13148-019-0697-y (PMC6647091; doi:10.1186/s13148-019-0697-y)
Supplement: Supplementary file 2 — Results of the EpiDISH cell type deconvolution. Estimates for the different cell type fractions are given each for the EWAS samples and the OSCC samples, each also additionally divided into the subsets smokers and non-smokers. (XLSX 17 kb) [file 13148_2019_697_MOESM2_ESM.xlsx]

## Sheet: EWAS_full_epidish
	Epi	Fib	IC
Min.	0.522179	0.035504	0.102885
1st Qu.	0.627844	0.114738	0.139579
Median	0.685045	0.15417	0.15844
Mean	0.681333	0.161898	0.156769
3rd Qu.	0.746795	0.213075	0.171953
Max.	0.861611	0.278804	0.240331

## Sheet: EWAS_smoker_epidish
	Epi	Fib	IC
Min.	0.529692	0.0110722	0.075619
1st Qu.	0.642125	0.114823	0.126012
Median	0.685944	0.151547	0.144136
Mean	0.700235	0.155889	0.143876
3rd Qu.	0.762183	0.206618	0.163434
Max.	0.906514	0.271232	0.234277

## Sheet: EWAS_nonsmoker_epidish
	Epi	Fib	IC
Min.	0.516654	0.0573259	0.119259
1st Qu.	0.61315	0.121019	0.148389
Median	0.678613	0.160745	0.163777
Mean	0.666439	0.167235	0.166326
3rd Qu.	0.735925	0.219148	0.18041
Max.	0.823415	0.287697	0.245367

## Sheet: OSCC_full_epidish
	Epi	Fib	IC
Min.	0	0	0
1st Qu.	0.611262	0	0
Median	0.799021	0	0
Mean	0.720545	0.053003	0.226451
3rd Qu.	1	0	0.3156
Max.	1	0.431284	1

## Sheet: OSCC_smoker_epidish
	Epi	Fib	IC
Min.	0.408233	0	0
1st Qu.	0.636384	0	0
Median	0.804502	0	0
Mean	0.783643	0.061612	0.154745
3rd Qu.	1	0	0.245723
Max.	1	0.431284	0.591767

## Sheet: OSCC_nonsmoker_epidish
	Epi	Fib	IC
Min.	0	0	0
1st Qu.	0.625444	0	0
Median	0.79354	0	0
Mean	0.671469	0.0463072	0.282223
3rd Qu.	1	0	0.374556
Max.	1	0.210304	1
