# Supplementary material for: A combined epigenome- and transcriptome-wide association study of the oral masticatory mucosa assigns CYP1B1 a central role for epithelial health in smokers
Source: Clin Epigenetics. 2019 Jul 22;11:105. doi: 10.1186/s13148-019-0697-y (PMC6647091; doi:10.1186/s13148-019-0697-y)
Supplement: Supplementary file 3 — Median TPM values from RNA-Sequencing. Transcripts were ranked according to their median TPM value in the EWAS samples, with the highest expressed genes on top. (XLSX 1299 kb) [file 13148_2019_697_MOESM3_ESM.xlsx]

## Sheet: Tabelle1
gene symbol	ensgid	median TPM
KRT16	ENSG00000186832	355686
KRT1	ENSG00000167768	325389
KRT76	ENSG00000185069	302691
KRT14	ENSG00000186847	263523
MT-CO1	ENSG00000198804	192755
KRT5	ENSG00000186081	183084
EEF1A1	ENSG00000156508	158809
KRT10	ENSG00000186395	155864
S100A9	ENSG00000163220	123509
KRT6A	ENSG00000205420	118399
DSP	ENSG00000096696	107895
S100A8	ENSG00000143546	88703.8
MT-ND4	ENSG00000198886	73879.5
PERP	ENSG00000112378	73042.1
DSG1	ENSG00000134760	70429.9
MT-CO3	ENSG00000198938	66995.6
PKP1	ENSG00000081277	64165.7
EEF1A1P5	ENSG00000196205	59103.3
TPT1	ENSG00000133112	55597.6
KRT17	ENSG00000128422	52139.4
MT-ATP6	ENSG00000198899	50703.4
SPRR2E	ENSG00000203785	49964.5
MT-CO2	ENSG00000198712	47835.2
MT-CYB	ENSG00000198727	44062.5
RPLP0	ENSG00000089157	42830.3
COL17A1	ENSG00000065618	41703.6
AQP3	ENSG00000165272	40865.9
RPL13A	ENSG00000142541	40547.3
RPS18	ENSG00000231500	38983.1
SBSN	ENSG00000189001	38445.3
MT-ND5	ENSG00000198786	38184.8
RPS6	ENSG00000137154	37498.7
KRT6C	ENSG00000170465	37084.6
EEF1G	ENSG00000254772	36566.1
JUP	ENSG00000173801	36543
RPL3	ENSG00000100316	36229.9
EEF2	ENSG00000167658	36087.4
RPTN	ENSG00000215853	35470.2
AHNAK	ENSG00000124942	35404.3
RPS3A	ENSG00000145425	34092.5
MT-ND2	ENSG00000198763	32438.8
RPL4	ENSG00000174444	32139
TGM3	ENSG00000125780	31683
TRIM29	ENSG00000137699	31557.8
MT-ND1	ENSG00000198888	31352.6
FABP5P7	ENSG00000234964	30840.5
CSTA	ENSG00000121552	29486.1
SPRR2G	ENSG00000159516	28094
RPL7A	ENSG00000280858	28008.8
DSC2	ENSG00000134755	27465.7
CALML3	ENSG00000178363	27028.8
KRT6B	ENSG00000185479	26801.4
SPRR1B	ENSG00000169469	26675
SPRR2A	ENSG00000241794	26355.3
RPS2	ENSG00000140988	25761.8
RPL7	ENSG00000147604	25636.4
SFN	ENSG00000175793	25417.3
RPS8	ENSG00000142937	24889.8
SPRR3	ENSG00000163209	24532.7
RPL13	ENSG00000167526	23999.4
GAPDH	ENSG00000111640	23332.5
YWHAZ	ENSG00000164924	23277.2
RPS3	ENSG00000149273	23240.7
RPL10	ENSG00000147403	22589.7
UBC	ENSG00000150991	22047.6
RPS4X	ENSG00000198034	21985
SPINK5	ENSG00000133710	21381.4
RPS11	ENSG00000142534	20444.1
RPL6	ENSG00000089009	20422.8
HOPX	ENSG00000171476	20399.5
FABP5	ENSG00000164687	20005.3
MTRNR2L12	ENSG00000269028	19930
RPL8	ENSG00000161016	19419
DSC3	ENSG00000134762	19344
PABPC1	ENSG00000070756	19174.9
CD24	ENSG00000272398	18936.3
A2ML1	ENSG00000166535	18442.5
RPL15	ENSG00000174748	18439.5
RPL11	ENSG00000142676	18255
KRT2	ENSG00000172867	18194.7
RPL19	ENSG00000108298	17739.5
HSPB1	ENSG00000106211	17702.1
KRTDAP	ENSG00000188508	17547.5
LYPD3	ENSG00000124466	17539.8
RPSA	ENSG00000168028	17203.8
RPS14	ENSG00000164587	16911.6
RPS24	ENSG00000138326	16768.8
RPL37A	ENSG00000197756	16738.8
RPLP1	ENSG00000137818	16526.1
RACK1	ENSG00000204628	16444.3
RPS7	ENSG00000171863	16389.4
RPL41	ENSG00000229117	16192
RPS17	ENSG00000182774	16116
RPL5	ENSG00000122406	16067.5
ABLIM1	ENSG00000099204	16062.7
CXCL14	ENSG00000145824	16015.8
RPL12	ENSG00000197958	16010.7
GJB2	ENSG00000165474	15997.1
B2M	ENSG00000166710	15970.9
RPL41P2	ENSG00000282105	15649.8
DMKN	ENSG00000161249	15626.9
RPS12	ENSG00000112306	15473.6
ANXA2	ENSG00000182718	15462.6
EIF4G2	ENSG00000110321	15332.5
RPL27A	ENSG00000166441	14846.5
SERPINB5	ENSG00000206075	14824
RPL17	ENSG00000265681	14689.3
MYL6	ENSG00000092841	14681.9
RPS27A	ENSG00000143947	14621.2
PTMA	ENSG00000187514	14581.3
RPL10A	ENSG00000198755	14502.3
RPL26	ENSG00000161970	14428.1
CALML5	ENSG00000178372	14377.9
PPL	ENSG00000118898	14259.7
LGALS7	ENSG00000283082	14062
DSG3	ENSG00000134757	13983.7
ACTG1	ENSG00000184009	13936.5
RPL9P9	ENSG00000273673	13917.2
RPS19	ENSG00000105372	13876.5
KRT80	ENSG00000167767	13641.5
S100A14	ENSG00000189334	13459.4
TXN	ENSG00000136810	13441.6
ACTB	ENSG00000075624	13362.1
GJA1	ENSG00000152661	13282.7
RPL29	ENSG00000162244	13217.2
RPL32	ENSG00000144713	12860.7
P4HB	ENSG00000185624	12611.2
CRNN	ENSG00000143536	12534.1
RPS5	ENSG00000083845	12496.3
RPL37	ENSG00000145592	12450.1
SPRR2D	ENSG00000163216	12372.8
HNRNPA1	ENSG00000135486	12246.5
PPIA	ENSG00000196262	12244
COL1A2	ENSG00000164692	12176.2
RPS10	ENSG00000124614	11940.2
SDC1	ENSG00000115884	11893.3
CSTB	ENSG00000160213	11730.7
RPL31	ENSG00000071082	11669.6
ITM2B	ENSG00000136156	11575.3
RPL30	ENSG00000156482	11463.9
LOR	ENSG00000203782	11458.1
KRT3	ENSG00000186442	11428
H3F3B	ENSG00000132475	11291.7
FLG	ENSG00000143631	11265.5
RPS20	ENSG00000008988	11195.3
HSP90AA1	ENSG00000080824	11167.8
RPS15A	ENSG00000134419	11161.8
LCE3D	ENSG00000163202	11160.2
KLK10	ENSG00000129451	11134.1
EEF1B2	ENSG00000114942	11119.4
RPL23	ENSG00000125691	10940.9
WNK1	ENSG00000060237	10903.1
KRT15	ENSG00000171346	10863
COL3A1	ENSG00000168542	10833.5
RPL9	ENSG00000163682	10821.5
LY6D	ENSG00000167656	10591
RPL18	ENSG00000063177	10574.3
EIF4A1	ENSG00000161960	10552.9
RPL27	ENSG00000131469	10523.4
S100A16	ENSG00000188643	10441.3
RPL14	ENSG00000188846	10339.7
SPINK7	ENSG00000145879	10316.3
RPL21P16	ENSG00000220842	10253.2
ENO1	ENSG00000074800	10094.6
COL1A1	ENSG00000108821	10029.9
RPL23A	ENSG00000198242	10009.7
LAD1	ENSG00000159166	9954.15
IVL	ENSG00000163207	9809.56
RPL18AP3	ENSG00000213442	9780.94
AHNAK2	ENSG00000185567	9745.5
CD44	ENSG00000026508	9705.98
CSDE1	ENSG00000009307	9672.5
HSPA8	ENSG00000109971	9666.75
RPL3P4	ENSG00000232573	9563.75
TAGLN2	ENSG00000158710	9563.4
SPRR1A	ENSG00000169474	9539.86
LMNA	ENSG00000160789	9530.86
DST	ENSG00000151914	9488.31
NACA	ENSG00000196531	9485.71
DYNLL1	ENSG00000088986	9418.98
EIF4B	ENSG00000063046	9385.64
HSP90AB1	ENSG00000096384	9369.25
RPL35	ENSG00000136942	9323.17
AC026403.1	ENSG00000229119	9168.79
CNFN	ENSG00000105427	9131.38
MT-ND4L	ENSG00000212907	9104.41
DBI	ENSG00000155368	9017.4
TPM4	ENSG00000167460	8890.42
DCN	ENSG00000011465	8819.94
BTF3	ENSG00000145741	8772.33
LDHA	ENSG00000134333	8767.33
TACSTD2	ENSG00000184292	8662.46
PKP3	ENSG00000184363	8622.48
NFE2L2	ENSG00000116044	8609.75
IFFO2	ENSG00000169991	8520.05
PSAP	ENSG00000197746	8411.77
RPS9	ENSG00000170889	8400.02
PKM	ENSG00000067225	8378.95
AC016739.1	ENSG00000218175	8363.17
RPL28	ENSG00000108107	8267.59
RPS16	ENSG00000105193	8258.69
HDLBP	ENSG00000115677	8190
NECTIN1	ENSG00000110400	8138.63
TMPRSS11D	ENSG00000153802	8101.93
S100A7	ENSG00000143556	8068.04
EIF4G1	ENSG00000114867	8009
KLK7	ENSG00000169035	7980.02
RPLP2	ENSG00000177600	7972.93
FAM83G	ENSG00000188522	7897.88
GSTP1	ENSG00000084207	7862.68
POF1B	ENSG00000124429	7814.04
RPS13	ENSG00000110700	7664.99
FLNA	ENSG00000196924	7618.85
TMBIM6	ENSG00000139644	7545.29
ARPC2	ENSG00000163466	7506.92
ALDOA	ENSG00000149925	7494.24
RPL39	ENSG00000198918	7482.36
MT-ND3	ENSG00000198840	7478.01
CTNNBIP1	ENSG00000178585	7475.41
GLUL	ENSG00000135821	7407.13
RPL35A	ENSG00000182899	7404.56
GPX3	ENSG00000211445	7374.88
PTPRF	ENSG00000142949	7328.99
TUBA1C	ENSG00000167553	7302.36
SERBP1	ENSG00000142864	7289.14
RPS15	ENSG00000115268	7262.14
NCL	ENSG00000115053	7261.58
BICD2	ENSG00000185963	7226.6
ATP5F1B	ENSG00000110955	7182.57
FAM129B	ENSG00000136830	7174.3
NPM1	ENSG00000181163	7117.36
FTL	ENSG00000087086	7114.57
IGFBP5	ENSG00000115461	7057.44
TPI1	ENSG00000111669	7055.96
ALDH3A1	ENSG00000108602	7054.13
CTSD	ENSG00000117984	7053.66
CLTB	ENSG00000175416	6987.36
RPS23	ENSG00000186468	6965.09
MYCBP2	ENSG00000005810	6925.87
SPARC	ENSG00000113140	6917.52
RPL34	ENSG00000109475	6909.14
RPL24	ENSG00000114391	6904.24
EMP1	ENSG00000134531	6870.95
KIF1C	ENSG00000129250	6854.54
HNRNPA2B1	ENSG00000122566	6835.62
HNRNPK	ENSG00000165119	6804.16
KLF4	ENSG00000136826	6773.4
ANXA1	ENSG00000135046	6769.58
PLEC	ENSG00000178209	6728.16
CSNK1A1	ENSG00000113712	6723.05
EHF	ENSG00000135373	6701.08
GLTP	ENSG00000139433	6695.4
FOSL2	ENSG00000075426	6694.69
ZNF185	ENSG00000147394	6687.05
YBX1	ENSG00000065978	6678.96
MYH9	ENSG00000100345	6591.82
MYL12B	ENSG00000118680	6589.88
DDX3X	ENSG00000215301	6564.67
NDRG1	ENSG00000104419	6549.87
PTPN13	ENSG00000163629	6544.81
EIF5A	ENSG00000132507	6521.24
RHOA	ENSG00000067560	6516.43
CD9	ENSG00000010278	6505.74
MTRNR2L8	ENSG00000255823	6479.36
EIF1	ENSG00000173812	6478.82
MT-ATP8	ENSG00000228253	6461.04
CLCA2	ENSG00000137975	6438.34
TUBA1B	ENSG00000123416	6428.64
CNBP	ENSG00000169714	6418.18
RPL36	ENSG00000130255	6380.42
YBX3	ENSG00000060138	6367.51
VIM	ENSG00000026025	6320.43
IL36RN	ENSG00000136695	6312.81
RPL18A	ENSG00000105640	6311.78
CTNND1	ENSG00000198561	6287.13
EIF4H	ENSG00000106682	6273.29
CAST	ENSG00000153113	6262.97
FTH1	ENSG00000167996	6258.06
RPS23P8	ENSG00000230629	6221.34
PGAM1	ENSG00000171314	6124.5
PRDX1	ENSG00000117450	6082.69
ASPRV1	ENSG00000244617	6076.33
YWHAQ	ENSG00000134308	5941.89
GNAS	ENSG00000087460	5917.45
CALR	ENSG00000179218	5905.93
KRT78	ENSG00000170423	5869.7
NOTCH3	ENSG00000074181	5856.68
NCOA4	ENSG00000266412	5849.74
SLC25A6	ENSG00000169100	5840.84
CST3	ENSG00000101439	5837.21
EZR	ENSG00000092820	5799.68
EIF3L	ENSG00000100129	5764.95
HLA-E	ENSG00000230254	5709.04
KTN1	ENSG00000126777	5707.49
RPS25	ENSG00000118181	5700.5
RPS21	ENSG00000171858	5686.35
DSTN	ENSG00000125868	5677.88
UBB	ENSG00000170315	5677.57
CTSB	ENSG00000164733	5675.27
DHCR24	ENSG00000116133	5662.8
MAP4	ENSG00000047849	5640.28
RAB10	ENSG00000084733	5593.49
S100A11	ENSG00000163191	5591.14
GPNMB	ENSG00000136235	5555.15
ALDH3A2	ENSG00000072210	5501.07
CRYBG1	ENSG00000112297	5463.49
IQGAP1	ENSG00000140575	5454.04
AC099560.2	ENSG00000234287	5422.6
PGK1	ENSG00000102144	5404.68
SH3PXD2A	ENSG00000107957	5378.05
TXNIP	ENSG00000265972	5374.13
MPZL2	ENSG00000149573	5368.96
MAL2	ENSG00000147676	5352.52
MAPK13	ENSG00000156711	5351.16
SPRR2B	ENSG00000196805	5326.84
GBP6	ENSG00000183347	5324.4
RORA	ENSG00000069667	5316.86
ATP5F1A	ENSG00000152234	5312.05
SLC38A2	ENSG00000134294	5306.01
CALM1	ENSG00000198668	5300.56
CFL1	ENSG00000172757	5274.54
HLA-B	ENSG00000232126	5232
UBA52	ENSG00000221983	5230.41
EIF5	ENSG00000100664	5219.83
IL1RN	ENSG00000136689	5207.87
TP63	ENSG00000073282	5184.33
ACTN4	ENSG00000130402	5184.05
EIF3C	ENSG00000184110	5183.91
NCCRP1	ENSG00000188505	5151.02
ATP1A1	ENSG00000163399	5127.36
ARHGEF12	ENSG00000196914	5102.9
OAZ1	ENSG00000104904	5098.58
HK1	ENSG00000156515	5079.85
HNRNPC	ENSG00000092199	5068.66
PCBP2	ENSG00000197111	5049.23
MYH14	ENSG00000105357	5034.19
PPIAP22	ENSG00000198618	5023.64
PITX1	ENSG00000069011	5022.08
RAC1	ENSG00000136238	5011.1
CTNNA1	ENSG00000044115	4995.24
MGLL	ENSG00000074416	4983.47
YWHAB	ENSG00000166913	4983.08
KRT13	ENSG00000171401	4982.76
PEBP1	ENSG00000089220	4966.54
NOP53	ENSG00000105373	4961.49
YWHAE	ENSG00000108953	4942.56
MKNK2	ENSG00000099875	4906.99
ARF1	ENSG00000143761	4875.95
IGFBP2	ENSG00000115457	4857.89
LRP10	ENSG00000197324	4853.96
PPDPF	ENSG00000125534	4852.22
H3F3A	ENSG00000163041	4847.64
MACF1	ENSG00000127603	4845.16
TUBB2A	ENSG00000137267	4807.54
EIF3A	ENSG00000107581	4806.98
HDGF	ENSG00000143321	4795.82
PRDX6	ENSG00000117592	4795.03
KLK11	ENSG00000167757	4781.78
ITPRID2	ENSG00000138434	4772.91
ATP1B3	ENSG00000069849	4769.52
HSPA5	ENSG00000044574	4759.77
VCP	ENSG00000165280	4755.3
PDCD4	ENSG00000150593	4753.71
PFN1	ENSG00000108518	4750.19
WASF2	ENSG00000158195	4743.05
NDST1	ENSG00000070614	4742.79
EVPL	ENSG00000167880	4738.99
FAU	ENSG00000149806	4735.86
AC012314.30	ENSG00000278081	4732.41
LGALSL	ENSG00000119862	4725.16
RAB11A	ENSG00000103769	4712.02
RHCG	ENSG00000140519	4696.54
GJB6	ENSG00000121742	4694.17
PLS3	ENSG00000102024	4678.83
SET	ENSG00000119335	4668.48
DNAJB1	ENSG00000132002	4651.51
CD74	ENSG00000019582	4643.37
GM2A	ENSG00000196743	4637.03
DYNC1H1	ENSG00000197102	4622.61
SLC25A3	ENSG00000075415	4619.25
HECTD1	ENSG00000092148	4615.43
CAVIN1	ENSG00000177469	4601.6
AC034236.1	ENSG00000185641	4597.62
ATP2A2	ENSG00000174437	4588.14
CDH1	ENSG00000039068	4586.39
SERF2	ENSG00000140264	4534.17
AC116533.1	ENSG00000244398	4527.65
SKP1	ENSG00000113558	4512.15
ERBB2	ENSG00000141736	4505.89
LGALS7	ENSG00000205076	4500.9
MAF	ENSG00000178573	4497.35
APP	ENSG00000142192	4489.05
CBR1	ENSG00000159228	4484.44
GSN	ENSG00000148180	4483.02
RPS27	ENSG00000177954	4479.46
XRCC5	ENSG00000079246	4477.56
VAT1	ENSG00000108828	4477.41
NUMA1	ENSG00000137497	4454.2
PPP1CB	ENSG00000213639	4448.47
HLA-A	ENSG00000227715	4445.92
FLG2	ENSG00000143520	4445.12
COL6A2	ENSG00000142173	4431.08
ADIPOR1	ENSG00000159346	4403.42
HMGB1	ENSG00000189403	4400.81
GUK1	ENSG00000143774	4396.74
RAN	ENSG00000132341	4382.91
TGM1	ENSG00000092295	4373.41
RAB7A	ENSG00000075785	4363.04
HMGCR	ENSG00000113161	4359.32
TUBA4A	ENSG00000127824	4336.72
PGD	ENSG00000142657	4331
FAT2	ENSG00000086570	4308.13
RPL21	ENSG00000122026	4305.47
CRABP2	ENSG00000143320	4289.54
SPINT2	ENSG00000167642	4285.27
EGFR	ENSG00000146648	4282.24
TMSB10	ENSG00000034510	4274.94
IRF6	ENSG00000117595	4273.91
CUX1	ENSG00000257923	4271.75
SLC7A1	ENSG00000139514	4258.18
MINK1	ENSG00000141503	4249.54
KRT24	ENSG00000167916	4244.52
EPPK1	ENSG00000261150	4227.11
ANXA8	ENSG00000265190	4196.18
ACTR3	ENSG00000115091	4181.14
LGALS3	ENSG00000131981	4178.93
GNG12	ENSG00000172380	4173.75
KIF5B	ENSG00000170759	4161.98
KLF5	ENSG00000102554	4151.88
DSC1	ENSG00000134765	4147.63
PITPNA	ENSG00000174238	4146.91
TUBB4B	ENSG00000188229	4136.33
EIF3E	ENSG00000104408	4128.01
RAB5B	ENSG00000111540	4118.84
HNRNPA3	ENSG00000170144	4117.8
CLTC	ENSG00000141367	4108.56
ATF4	ENSG00000128272	4107.52
HSP90B1	ENSG00000166598	4097.2
CTNNB1	ENSG00000168036	4096.83
ETF1	ENSG00000120705	4088.23
NME2	ENSG00000243678	4088.11
CANX	ENSG00000283777	4083.37
COL6A1	ENSG00000142156	4079.93
RBM3	ENSG00000102317	4077.55
ZFP36L1	ENSG00000185650	4071.23
MTATP6P1	ENSG00000248527	4049.81
KPRP	ENSG00000203786	4018.59
GIPC1	ENSG00000123159	4017.64
GOLGA4	ENSG00000144674	4014.84
ITGA6	ENSG00000091409	4010.15
SLURP1	ENSG00000126233	3997.03
CTDSP2	ENSG00000175215	3990.58
FXYD3	ENSG00000089356	3985.39
ARF6	ENSG00000165527	3978.57
JAG1	ENSG00000101384	3975.6
ZNF385A	ENSG00000161642	3975.31
EPAS1	ENSG00000116016	3973.47
CLIC1	ENSG00000226417	3971.12
TMEM45A	ENSG00000181458	3970.8
GRN	ENSG00000030582	3969.74
ENSA	ENSG00000143420	3939.96
ALDH2	ENSG00000111275	3937.13
TENT5B	ENSG00000158246	3929.59
PLP2	ENSG00000102007	3914.3
FOXN3	ENSG00000053254	3913.32
RNH1	ENSG00000276230	3911.47
RPL22	ENSG00000116251	3906.14
CLIP1	ENSG00000130779	3894.58
DDX5	ENSG00000108654	3887.83
PRRC2B	ENSG00000130723	3881.66
TNKS1BP1	ENSG00000149115	3866.39
CNOT1	ENSG00000125107	3864.95
MCL1	ENSG00000143384	3862.52
NCKAP1	ENSG00000061676	3856.78
PDIA3	ENSG00000167004	3835.11
PSMD2	ENSG00000175166	3832.4
SLC25A5	ENSG00000005022	3831.23
XRCC6	ENSG00000196419	3808.34
COX4I1	ENSG00000131143	3805.08
37500	ENSG00000168385	3795.37
EMP2	ENSG00000213853	3786.44
NFIX	ENSG00000008441	3778.81
TMEM79	ENSG00000163472	3775.94
ZDHHC5	ENSG00000156599	3775.48
SERPINB13	ENSG00000197641	3769.55
SLC9A3R1	ENSG00000109062	3761.62
MTND1P23	ENSG00000225972	3757.81
SAT1	ENSG00000130066	3756.65
GTF2I	ENSG00000263001	3754.42
NUCKS1	ENSG00000069275	3746.68
S100A2	ENSG00000196754	3736.53
CAP1	ENSG00000131236	3708.53
CDC42	ENSG00000070831	3706.12
KIAA0100	ENSG00000007202	3700.3
CALM2	ENSG00000143933	3694.23
GDI2	ENSG00000057608	3694.19
KLK13	ENSG00000167759	3685.48
MTRNR2L1	ENSG00000256618	3665.04
LAMP1	ENSG00000185896	3657.55
CAPN1	ENSG00000014216	3656.11
GPC1	ENSG00000063660	3650.6
HSPA1B	ENSG00000232804	3650.22
RTN4	ENSG00000115310	3641.3
ALDH3B2	ENSG00000132746	3632.4
PLA2G4D	ENSG00000159337	3625.66
GNB1	ENSG00000078369	3620.84
RPL22P1	ENSG00000213178	3614.59
ZBTB7B	ENSG00000160685	3608.68
NEBL	ENSG00000078114	3598.57
SCEL	ENSG00000136155	3596.15
IGFBP3	ENSG00000146674	3580.84
RPL38	ENSG00000172809	3554.01
EIF3H	ENSG00000147677	3551.4
TSPO	ENSG00000100300	3548.55
BZW1	ENSG00000082153	3548
UBE2D3	ENSG00000109332	3542.53
NOTCH2	ENSG00000134250	3508.61
RAPGEFL1	ENSG00000108352	3503.76
AKR1B10	ENSG00000198074	3497.68
CD81	ENSG00000110651	3473.01
HUWE1	ENSG00000086758	3466.89
ADAM15	ENSG00000143537	3466.53
TMED2	ENSG00000086598	3461.31
DEGS1	ENSG00000143753	3454.62
SPTBN2	ENSG00000173898	3453.62
CELSR2	ENSG00000143126	3450.88
CHP1	ENSG00000187446	3444.62
TMSB4X	ENSG00000205542	3443.12
39692	ENSG00000164402	3441.82
DNAJB6	ENSG00000105993	3439.72
FLNB	ENSG00000136068	3429.35
CTTN	ENSG00000085733	3418.49
COL18A1	ENSG00000182871	3411.29
PRNP	ENSG00000171867	3408.64
STK24	ENSG00000102572	3403.51
TUBB	ENSG00000196230	3401.38
TMEM59	ENSG00000116209	3398.1
AC005912.1	ENSG00000227081	3395.84
APLP2	ENSG00000084234	3395.38
MSN	ENSG00000147065	3382.47
PPP2R1A	ENSG00000105568	3370.24
ACADVL	ENSG00000072778	3368.11
AP2M1	ENSG00000161203	3365.62
TOMM20	ENSG00000173726	3356.65
IL20RB	ENSG00000174564	3314.46
SLC44A1	ENSG00000070214	3305.06
RANBP2	ENSG00000153201	3299.93
MAPK6	ENSG00000069956	3296.75
H1F0	ENSG00000189060	3292.07
TMED10	ENSG00000170348	3281.12
CDKN1A	ENSG00000124762	3277.93
HNRNPU	ENSG00000153187	3269.88
RAB6A	ENSG00000175582	3269.31
C10orf99	ENSG00000188373	3266.27
RAD23B	ENSG00000119318	3262.96
PAFAH1B1	ENSG00000007168	3262.15
RAB25	ENSG00000132698	3257.76
HNRNPUL1	ENSG00000105323	3251.65
STAT6	ENSG00000166888	3249.4
GLUD1	ENSG00000148672	3243.64
MAP7D1	ENSG00000116871	3238.54
PRPF8	ENSG00000274442	3230.65
SON	ENSG00000159140	3225.34
AES	ENSG00000104964	3219.51
H2AFY	ENSG00000113648	3218.49
GNB2	ENSG00000172354	3213.95
RXRA	ENSG00000186350	3213.2
TMEM123	ENSG00000152558	3206.57
STAT3	ENSG00000168610	3203.9
ITGB1	ENSG00000150093	3200.42
C6orf132	ENSG00000188112	3192.95
ARRDC3	ENSG00000113369	3192.79
DDX6	ENSG00000110367	3183.36
S100A10	ENSG00000197747	3181.79
HIGD1A	ENSG00000181061	3181.01
RARG	ENSG00000172819	3179.58
BMP7	ENSG00000101144	3167.46
MORF4L1	ENSG00000185787	3165.46
NFE2L1	ENSG00000082641	3165.33
NAP1L1	ENSG00000187109	3151.15
ANXA8L1	ENSG00000264230	3147.82
CCNI	ENSG00000118816	3147.26
LRP1	ENSG00000123384	3143.82
ZNF750	ENSG00000141579	3140.47
SLPI	ENSG00000124107	3139.29
TMBIM1	ENSG00000135926	3133.99
KLF3	ENSG00000109787	3133.39
TALDO1	ENSG00000177156	3124.54
YWHAG	ENSG00000170027	3121.6
G3BP1	ENSG00000145907	3120.24
VSIG8	ENSG00000243284	3112.24
EIF4A2	ENSG00000156976	3110.39
ACTR2	ENSG00000138071	3106.53
BAG1	ENSG00000107262	3094.63
PRDX2	ENSG00000167815	3094.44
ARF3	ENSG00000134287	3093.74
SGK1	ENSG00000118515	3085.2
PFDN5	ENSG00000123349	3085.11
HSPA9	ENSG00000113013	3082.55
HINT1	ENSG00000169567	3073.71
SEC61A1	ENSG00000058262	3073.23
PRKAR1A	ENSG00000108946	3073.2
FKBP8	ENSG00000105701	3072.14
ADAR	ENSG00000160710	3068.27
EIF6	ENSG00000242372	3065.8
FAM83H	ENSG00000180921	3061.95
QARS	ENSG00000172053	3053.83
RPS28P7	ENSG00000227097	3051.58
RPS29	ENSG00000213741	3046.01
RAB1B	ENSG00000174903	3045.49
CDV3	ENSG00000091527	3042.58
SRRM2	ENSG00000167978	3040.26
IMPA2	ENSG00000141401	3039.08
PCBP1	ENSG00000169564	3038.84
MRFAP1	ENSG00000179010	3027.92
RCC2	ENSG00000179051	3026.28
PALLD	ENSG00000129116	3025.3
VPS13D	ENSG00000048707	3021.29
CLSTN1	ENSG00000171603	3016.89
LARP1	ENSG00000155506	3016.49
ADH7	ENSG00000196344	3016.26
KANK1	ENSG00000107104	3014.18
CAPRIN1	ENSG00000135387	3004.63
EIF3D	ENSG00000100353	3004.16
ELOVL1	ENSG00000066322	3001.22
NDEL1	ENSG00000166579	2997.9
LAPTM4A	ENSG00000068697	2988.54
H3F3AP4	ENSG00000235655	2986.47
MPRIP	ENSG00000133030	2979.72
SREBF2	ENSG00000198911	2962.57
QSOX1	ENSG00000116260	2956.82
TBC1D14	ENSG00000132405	2953.3
FGFR3	ENSG00000068078	2951.77
PTPN11	ENSG00000179295	2951.24
MATR3	ENSG00000015479	2949.32
SLC44A2	ENSG00000129353	2937.4
CS	ENSG00000062485	2936.06
F11R	ENSG00000158769	2931.45
C1orf116	ENSG00000182795	2930.45
ELL2	ENSG00000118985	2926.74
RPS28	ENSG00000233927	2920.68
COMP	ENSG00000105664	2915.3
HRNR	ENSG00000197915	2912.34
TPM3	ENSG00000143549	2909.56
PPP2CA	ENSG00000113575	2904.37
SLC39A6	ENSG00000141424	2904.07
BNIPL	ENSG00000163141	2903.01
PTGES3	ENSG00000110958	2902.38
APCDD1	ENSG00000154856	2899.6
SLC2A1	ENSG00000117394	2895.88
UBA1	ENSG00000130985	2895.32
SYNCRIP	ENSG00000135316	2894.06
ARHGDIA	ENSG00000141522	2893.61
EIF3B	ENSG00000106263	2886.97
MPP7	ENSG00000150054	2881.75
ZNF770	ENSG00000198146	2880.57
HLA-C	ENSG00000225691	2878.79
PTBP1	ENSG00000011304	2876.59
LY6G6C	ENSG00000228859	2872.73
MYO1D	ENSG00000176658	2872.58
EIF3F	ENSG00000175390	2867.56
CHD4	ENSG00000111642	2860.36
GABARAP	ENSG00000170296	2845.4
NBPF14	ENSG00000270629	2841.99
ESRP1	ENSG00000104413	2840.32
ETS2	ENSG00000157557	2839.94
PLEKHM2	ENSG00000116786	2831.98
C1orf43	ENSG00000143612	2826.55
CCT6A	ENSG00000146731	2823.29
PIM1	ENSG00000137193	2820.7
SURF4	ENSG00000280951	2817.97
VDAC2	ENSG00000165637	2809.51
CREG1	ENSG00000143162	2798.24
HLA-B	ENSG00000228964	2794.79
SPTAN1	ENSG00000197694	2793.19
WDR26	ENSG00000162923	2789.9
CHCHD2	ENSG00000106153	2788.1
UBR4	ENSG00000127481	2778.33
IMPDH2	ENSG00000178035	2774.24
TP53INP2	ENSG00000078804	2773.78
CLCN3	ENSG00000109572	2771.18
GRHL3	ENSG00000158055	2766.77
IGSF3	ENSG00000143061	2760.33
RPS6KB2	ENSG00000175634	2758.12
C6orf106	ENSG00000196821	2755.53
SOWAHC	ENSG00000198142	2750.58
GALNT1	ENSG00000141429	2745.12
DNM2	ENSG00000079805	2744.91
GHITM	ENSG00000165678	2742.73
KREMEN1	ENSG00000183762	2741.37
CKAP4	ENSG00000136026	2740.9
TMEM43	ENSG00000170876	2737.95
ENDOU	ENSG00000111405	2734.95
HMGN2	ENSG00000198830	2734.35
SLK	ENSG00000065613	2724.96
ANXA7	ENSG00000138279	2722.88
WDR1	ENSG00000071127	2716.25
IGFBP4	ENSG00000141753	2714.31
RALBP1	ENSG00000017797	2711.91
ERBB3	ENSG00000065361	2710.37
IGF2R	ENSG00000197081	2709.89
SBF1	ENSG00000100241	2703.53
ST13	ENSG00000100380	2700.56
TRIM28	ENSG00000130726	2698.94
HR	ENSG00000168453	2697.19
NONO	ENSG00000147140	2697.03
SF3B1	ENSG00000115524	2696
EIF4EBP2	ENSG00000148730	2685.92
RPS2P5	ENSG00000240342	2681.46
KLK14	ENSG00000129437	2675.86
CHMP3	ENSG00000115561	2675.15
NECTIN4	ENSG00000143217	2661.55
KPNB1	ENSG00000108424	2661.11
TMOD3	ENSG00000138594	2658.07
IVNS1ABP	ENSG00000116679	2650.57
TNFRSF19	ENSG00000127863	2650.4
TRIP12	ENSG00000153827	2648.93
HNRNPUL2	ENSG00000214753	2647.85
RPL39P3	ENSG00000235174	2640.19
OGDH	ENSG00000105953	2639.83
SELENOP	ENSG00000250722	2639.28
RNF10	ENSG00000022840	2637.61
RANGAP1	ENSG00000100401	2634.77
SQSTM1	ENSG00000161011	2627.15
SZRD1	ENSG00000055070	2624.92
PRXL2A	ENSG00000122378	2623.33
FURIN	ENSG00000140564	2623.04
PPIB	ENSG00000166794	2622.28
EEF1D	ENSG00000273594	2620.88
ITGB5	ENSG00000082781	2620.58
ARAP2	ENSG00000047365	2619.29
CAPZB	ENSG00000077549	2616.25
BTG1	ENSG00000133639	2615.94
C4orf3	ENSG00000164096	2614.23
YAP1	ENSG00000137693	2613.89
CCT3	ENSG00000163468	2608.41
SRSF3	ENSG00000112081	2600.35
LCE3E	ENSG00000185966	2595.23
CRCT1	ENSG00000169509	2588.35
ADIPOR2	ENSG00000006831	2587.9
HNRNPAB	ENSG00000197451	2585.73
DIP2B	ENSG00000066084	2585.41
BRK1	ENSG00000254999	2584.91
NBEAL2	ENSG00000160796	2584.26
HSPB1P1	ENSG00000236060	2580.73
HNRNPF	ENSG00000169813	2577.92
ATP2B4	ENSG00000058668	2577.7
SH3GL1	ENSG00000141985	2575.08
PLXNB2	ENSG00000196576	2573.6
USP7	ENSG00000187555	2566.33
DDX17	ENSG00000100201	2561.38
SF3B3	ENSG00000189091	2558.58
VDAC1	ENSG00000213585	2555.68
TOM1L2	ENSG00000175662	2555.12
KLK12	ENSG00000186474	2547.56
NAA50	ENSG00000121579	2546.73
PUM2	ENSG00000055917	2540.71
TPPP3	ENSG00000159713	2537.72
RPL7L1	ENSG00000146223	2537.24
MAP4K4	ENSG00000071054	2535.82
FASN	ENSG00000169710	2534.25
SH3BGRL3	ENSG00000142669	2528.32
CAMK1D	ENSG00000183049	2528.32
GCOM1	ENSG00000137878	2526.8
ATP6V1B2	ENSG00000147416	2526.33
SEMA3F	ENSG00000001617	2525.76
SFPQ	ENSG00000116560	2525.73
ARPC3	ENSG00000111229	2514.97
MAPK1	ENSG00000100030	2514.36
DOCK9	ENSG00000088387	2508.5
HEPHL1	ENSG00000181333	2506.04
KRT23	ENSG00000263309	2504.92
CANX	ENSG00000127022	2503.22
CAPZA1	ENSG00000116489	2500.4
VAV3	ENSG00000134215	2499.99
ATP11B	ENSG00000058063	2495.65
HADHA	ENSG00000084754	2494.96
NAMPT	ENSG00000105835	2493.82
CD59	ENSG00000085063	2491.16
IPO7	ENSG00000205339	2490.27
MAFB	ENSG00000204103	2486.57
TM9SF3	ENSG00000077147	2486.38
DDX21	ENSG00000165732	2480.47
NSG1	ENSG00000168824	2479.72
DIAPH1	ENSG00000131504	2478.51
CERS3	ENSG00000154227	2478.17
MTPN	ENSG00000105887	2477.73
EPN1	ENSG00000063245	2476.77
PROM2	ENSG00000155066	2471.47
PANK3	ENSG00000120137	2464.22
ILF3	ENSG00000129351	2463.83
SARAF	ENSG00000133872	2463.31
EIF3I	ENSG00000084623	2462.34
YME1L1	ENSG00000136758	2457.89
GNAI2	ENSG00000114353	2454.93
CYB5R3	ENSG00000100243	2454.22
SORT1	ENSG00000134243	2453.95
MYO18A	ENSG00000196535	2452.75
UNC13B	ENSG00000198722	2452.51
RPS18	ENSG00000227794	2448.98
RNF11	ENSG00000123091	2441.48
ARL5A	ENSG00000162980	2438.76
NDUFA4L2	ENSG00000185633	2436.37
S100A6	ENSG00000197956	2436.3
WNT5A	ENSG00000114251	2434.61
WDR82	ENSG00000164091	2433.27
CCT5	ENSG00000150753	2432.77
LAMB3	ENSG00000196878	2422.91
MBD2	ENSG00000134046	2421.47
USP22	ENSG00000124422	2420.61
FAM83C	ENSG00000125998	2417.02
AMOTL1	ENSG00000166025	2416.79
AQP1	ENSG00000240583	2414.43
TKT	ENSG00000163931	2406.32
SPINT1	ENSG00000166145	2405.57
VAMP8	ENSG00000118640	2404.06
DAZAP2	ENSG00000183283	2397.93
MYL12A	ENSG00000101608	2392.18
KCTD20	ENSG00000112078	2389.3
CIRBP	ENSG00000099622	2386.85
ARF5	ENSG00000004059	2385.8
NPR3	ENSG00000113389	2384.5
SF3B2	ENSG00000087365	2383.82
PLEKHA1	ENSG00000107679	2382.38
SPAG9	ENSG00000008294	2380.49
JUNB	ENSG00000171223	2379.96
ST14	ENSG00000149418	2379.78
NFIC	ENSG00000141905	2374.31
MAST4	ENSG00000069020	2373.64
GPBP1L1	ENSG00000159592	2370.63
SOD1	ENSG00000142168	2369.3
MFSD6	ENSG00000151690	2368.83
GTF3C1	ENSG00000077235	2363.68
GRHL1	ENSG00000134317	2362.95
CAPG	ENSG00000042493	2361.92
OS9	ENSG00000135506	2359.94
AMFR	ENSG00000159461	2359.83
CD164	ENSG00000135535	2359.14
CORO1C	ENSG00000110880	2355.29
DNAJC5	ENSG00000101152	2354.66
PPIF	ENSG00000108179	2354.19
ACTR1A	ENSG00000138107	2354.06
DDB1	ENSG00000167986	2352.09
MTCH1	ENSG00000137409	2351.42
HNRNPM	ENSG00000099783	2349.65
HNRNPL	ENSG00000104824	2339.83
RAB5A	ENSG00000144566	2337.86
HBP1	ENSG00000105856	2336.04
HP1BP3	ENSG00000127483	2333.74
HMGN1	ENSG00000205581	2326.93
SMARCA2	ENSG00000080503	2326.63
NAPA	ENSG00000105402	2325.8
PDCD6IP	ENSG00000170248	2320.72
ALAD	ENSG00000148218	2320.39
PEA15	ENSG00000162734	2319.26
MFN2	ENSG00000116688	2319.25
PA2G4	ENSG00000170515	2318.9
PTBP3	ENSG00000119314	2318.65
SYNE2	ENSG00000054654	2317.05
DCTN1	ENSG00000204843	2316.88
SASH1	ENSG00000111961	2316.16
EFCAB14	ENSG00000159658	2312.39
DCTN2	ENSG00000175203	2310.59
SRSF1	ENSG00000136450	2306.99
MLF2	ENSG00000089693	2303.22
SERP1	ENSG00000120742	2302.95
PRDX5	ENSG00000126432	2295.01
RAB3D	ENSG00000105514	2293.68
CALCOCO1	ENSG00000012822	2292.01
NBL1	ENSG00000158747	2290.27
NPLOC4	ENSG00000182446	2289.96
SMG1	ENSG00000157106	2289.89
CHMP4B	ENSG00000101421	2289.04
C6orf62	ENSG00000112308	2285.73
AFDN	ENSG00000130396	2283.08
IRAK1	ENSG00000184216	2281.7
IDE	ENSG00000119912	2279.68
C1S	ENSG00000182326	2279.03
MLLT6	ENSG00000275851	2276.98
USP9X	ENSG00000124486	2273.84
BNIP3L	ENSG00000104765	2273.56
AZIN1	ENSG00000155096	2273.54
LMO7	ENSG00000136153	2268.59
STT3B	ENSG00000163527	2267.97
METTL9	ENSG00000197006	2267.84
RANBP9	ENSG00000010017	2266.92
SH3GLB1	ENSG00000097033	2265.41
GTF2IP4	ENSG00000233369	2264.32
PDIA6	ENSG00000143870	2260.89
LAMP2	ENSG00000005893	2260.26
TOLLIP	ENSG00000078902	2260.21
CAPNS1	ENSG00000126247	2257.33
ATP5PB	ENSG00000116459	2256.46
NSD1	ENSG00000165671	2253.21
EDF1	ENSG00000107223	2251
CCT7	ENSG00000135624	2248.82
MIF	ENSG00000276701	2248.8
HEBP2	ENSG00000051620	2246.94
DLX3	ENSG00000064195	2245.02
MED13L	ENSG00000123066	2241.95
SARS	ENSG00000031698	2237.66
ALDH9A1	ENSG00000143149	2237.5
C1R	ENSG00000159403	2237.28
CYBRD1	ENSG00000071967	2235.94
CDHR1	ENSG00000148600	2232.01
LIMK2	ENSG00000182541	2231.06
CMPK1	ENSG00000162368	2226.9
ZC3H11A	ENSG00000058673	2225.03
IDS	ENSG00000010404	2223.77
CAPN2	ENSG00000162909	2222.11
ARL8B	ENSG00000134108	2220.47
PPP2R2C	ENSG00000074211	2216.51
ATMIN	ENSG00000166454	2214.9
ARPP19	ENSG00000128989	2213.54
ILF2	ENSG00000143621	2213.33
EXPH5	ENSG00000110723	2210.69
HSPA4	ENSG00000170606	2205.9
TMEM154	ENSG00000170006	2204.45
SERINC3	ENSG00000132824	2202.57
KDM2A	ENSG00000173120	2200.53
BCLAF1	ENSG00000029363	2199.95
EI24	ENSG00000149547	2199.81
HSPD1	ENSG00000144381	2197.88
GPR107	ENSG00000148358	2196.56
STAG2	ENSG00000101972	2194.16
CCDC47	ENSG00000108588	2192.26
CAPNS2	ENSG00000256812	2191.07
ZFP36L2	ENSG00000152518	2191.06
GSPT1	ENSG00000103342	2189.72
ADD1	ENSG00000087274	2187.98
MYO1C	ENSG00000197879	2185.55
GANAB	ENSG00000089597	2184.34
LYPD5	ENSG00000159871	2182.48
RSL1D1	ENSG00000171490	2178.82
FKBP1A	ENSG00000088832	2177.83
LMO4	ENSG00000143013	2175.6
MYO5B	ENSG00000167306	2175.01
SCARB2	ENSG00000138760	2174.76
CDC42SE1	ENSG00000197622	2169.91
RBM8A	ENSG00000265241	2169.6
SLC22A23	ENSG00000137266	2167.76
DUOX1	ENSG00000137857	2164.24
CENPB	ENSG00000125817	2163.35
PHB2	ENSG00000215021	2161.32
SDR16C5	ENSG00000170786	2160.21
IL13RA1	ENSG00000131724	2160.12
DGAT2	ENSG00000062282	2159.39
AKR1C2	ENSG00000151632	2159.25
HIF1A	ENSG00000100644	2157.44
SLC7A5	ENSG00000103257	2156.37
ALOX12B	ENSG00000179477	2155.65
LTB4R	ENSG00000213903	2150.89
DGCR2	ENSG00000070413	2150.14
PRKDC	ENSG00000253729	2149.95
SH3D19	ENSG00000109686	2149.09
SLURP2	ENSG00000283992	2147.1
PPP1R13L	ENSG00000104881	2146.34
HMGA1	ENSG00000137309	2143.76
TUBA1A	ENSG00000167552	2142.58
MMP2	ENSG00000087245	2139.53
VAPA	ENSG00000101558	2138.7
SNRNP200	ENSG00000144028	2136.37
BSG	ENSG00000172270	2135.49
TACC2	ENSG00000138162	2133.17
AP1B1	ENSG00000100280	2133.06
UQCRB	ENSG00000156467	2130.99
OPTN	ENSG00000123240	2128.17
CEP170B	ENSG00000099814	2123.56
APH1A	ENSG00000117362	2122.8
COL7A1	ENSG00000114270	2122.59
ADGRL2	ENSG00000117114	2120.61
PPP1CA	ENSG00000172531	2118.08
EIF2S3	ENSG00000130741	2115.9
SEMA4B	ENSG00000185033	2115.41
SYPL1	ENSG00000008282	2114.54
40422	ENSG00000186522	2114.02
HOMER2	ENSG00000103942	2113.83
SETD7	ENSG00000145391	2111.33
SRPK1	ENSG00000096063	2110.83
TBC1D9B	ENSG00000197226	2107.93
FGFR2	ENSG00000066468	2107.81
TRAF7	ENSG00000131653	2104.93
ENDOD1	ENSG00000149218	2104.81
SPTBN1	ENSG00000115306	2104.05
NET1	ENSG00000173848	2103.34
USP34	ENSG00000115464	2098.37
SRP14	ENSG00000140319	2097.21
BOC	ENSG00000144857	2094.94
PTK6	ENSG00000101213	2094.53
EPS8L2	ENSG00000177106	2093.72
RPN2	ENSG00000118705	2092.49
ELOVL4	ENSG00000118402	2090.37
CCDC6	ENSG00000108091	2090
TIMP2	ENSG00000035862	2089.82
FAM168B	ENSG00000152102	2089.41
SH3RF2	ENSG00000156463	2088.14
RNF187	ENSG00000168159	2086.61
KCNK6	ENSG00000099337	2086.17
ARHGEF4	ENSG00000136002	2083.65
TMED3	ENSG00000166557	2083.04
NGRN	ENSG00000182768	2079.71
MEGF9	ENSG00000106780	2078.69
PICALM	ENSG00000073921	2076.16
AKT2	ENSG00000105221	2076.04
FKBP4	ENSG00000004478	2075.27
PGM2	ENSG00000169299	2074.66
ATP5MC2	ENSG00000135390	2071.37
CHD3	ENSG00000170004	2070.96
SNX21	ENSG00000124104	2068.97
CRTAP	ENSG00000170275	2067.82
NCOR2	ENSG00000196498	2066.88
TNIP1	ENSG00000145901	2066.82
CDC42BPB	ENSG00000198752	2065.84
PDAP1	ENSG00000106244	2064.92
PDS5A	ENSG00000121892	2061.67
PPP1CC	ENSG00000186298	2061
SESN3	ENSG00000149212	2060.78
PLXDC2	ENSG00000120594	2059.86
GNAI3	ENSG00000065135	2058.69
OAT	ENSG00000065154	2057.69
TARS	ENSG00000113407	2057.23
PRRC2C	ENSG00000117523	2056.58
39326	ENSG00000122545	2056.52
FMO2	ENSG00000094963	2055.65
TAOK1	ENSG00000160551	2053.79
FBL	ENSG00000105202	2053.6
TAX1BP1	ENSG00000106052	2053.01
PPP4R1	ENSG00000154845	2052.3
SVIL	ENSG00000197321	2052.24
RHOB	ENSG00000143878	2050.92
RMND5A	ENSG00000153561	2049.19
SELENOW	ENSG00000178980	2046.05
MTDH	ENSG00000147649	2045.01
DDI2	ENSG00000197312	2044.1
PLBD1	ENSG00000121316	2044.08
HLA-E	ENSG00000236632	2042.83
AMD1	ENSG00000123505	2042.47
MAPKAPK3	ENSG00000114738	2041.92
LGR4	ENSG00000205213	2041.43
NDRG2	ENSG00000165795	2041.16
TFDP1	ENSG00000198176	2040.58
ANP32B	ENSG00000136938	2038.89
TOP2B	ENSG00000077097	2037.6
SUMO2	ENSG00000188612	2036.85
ZNF207	ENSG00000010244	2036.04
KIAA1671	ENSG00000197077	2034.73
IDH2	ENSG00000182054	2032.67
MDH2	ENSG00000146701	2031.73
PTGR1	ENSG00000106853	2031.53
RBM15B	ENSG00000259956	2030.45
ITGB4	ENSG00000132470	2026.22
MTA2	ENSG00000149480	2026.06
KIAA1522	ENSG00000162522	2025.19
KLK8	ENSG00000129455	2024.12
UBE2Z	ENSG00000159202	2023.53
GOLGB1	ENSG00000173230	2023.51
MYOF	ENSG00000138119	2023.39
ZBTB7C	ENSG00000184828	2022.55
SUPT16H	ENSG00000092201	2022.06
MICALL1	ENSG00000100139	2021.78
RHOV	ENSG00000104140	2021.15
IFITM3	ENSG00000142089	2020.51
XPOT	ENSG00000184575	2018.37
SMARCE1	ENSG00000073584	2015.55
ABI1	ENSG00000136754	2015.18
RAB1A	ENSG00000138069	2015.06
ARHGAP1	ENSG00000175220	2011.74
PAPOLA	ENSG00000090060	2010.16
MMP14	ENSG00000157227	2010.04
TOMM7	ENSG00000196683	2008.34
FAM25A	ENSG00000188100	2004.93
UBE3C	ENSG00000009335	2004.72
RIOK3	ENSG00000101782	2003.85
CCDC3	ENSG00000151468	2003.14
ZNF395	ENSG00000186918	2002.42
PSME3	ENSG00000131467	2000.86
NRBP1	ENSG00000115216	1999.18
CCT4	ENSG00000115484	1996.06
GOLGA2	ENSG00000167110	1995.48
WBP1L	ENSG00000166272	1993.94
VSIG10L	ENSG00000186806	1992.72
SUN2	ENSG00000100242	1990.55
TCP1	ENSG00000120438	1990.18
SMARCC1	ENSG00000173473	1988.95
TRPS1	ENSG00000104447	1988.51
OSBPL8	ENSG00000091039	1988.25
TMEM40	ENSG00000088726	1982.95
HSPB8	ENSG00000152137	1982.25
MPZL3	ENSG00000160588	1977.04
SBDS	ENSG00000126524	1975.47
MALL	ENSG00000144063	1974.71
NCOR1	ENSG00000141027	1974.57
COX6A1	ENSG00000111775	1973.44
SOD2	ENSG00000112096	1973.15
TMEM127	ENSG00000135956	1972.47
ARCN1	ENSG00000095139	1970.37
KCTD15	ENSG00000153885	1970.28
SYTL1	ENSG00000142765	1967.96
SSR1	ENSG00000124783	1967.88
YY1	ENSG00000100811	1967.85
AKR1C1	ENSG00000187134	1967.03
MAP2	ENSG00000078018	1966.95
SYNGR2	ENSG00000108639	1966.89
C11orf58	ENSG00000110696	1965.97
FAM120A	ENSG00000048828	1964.22
AP2B1	ENSG00000006125	1963.37
NUCB1	ENSG00000104805	1962.37
CEBPA	ENSG00000245848	1961.96
SRSF2	ENSG00000161547	1960.12
KHNYN	ENSG00000100441	1959.44
TSPAN14	ENSG00000108219	1959.17
TNFRSF1A	ENSG00000067182	1957.07
GID8	ENSG00000101193	1956.68
MORF4L2	ENSG00000123562	1954.4
PDLIM5	ENSG00000163110	1952.21
HNRNPH1	ENSG00000169045	1950.77
NBR1	ENSG00000188554	1949.58
METAP2	ENSG00000111142	1949.13
CALD1	ENSG00000122786	1948.99
KDM5C	ENSG00000126012	1947.53
RAD21	ENSG00000164754	1947
SERINC1	ENSG00000111897	1946.73
LANCL1	ENSG00000115365	1946.37
GCLC	ENSG00000001084	1945.77
TPR	ENSG00000047410	1944.55
LRRFIP1	ENSG00000124831	1940.15
KMT2C	ENSG00000055609	1937
TRIM25	ENSG00000121060	1931.82
GSTA4	ENSG00000170899	1931.32
UBQLN1	ENSG00000135018	1930.1
EPRS	ENSG00000136628	1929.42
SNX1	ENSG00000028528	1929.32
UQCRC2	ENSG00000140740	1926.63
STARD7	ENSG00000084090	1925.52
SPNS2	ENSG00000183018	1924.94
CUL3	ENSG00000036257	1924.22
EIF2AK1	ENSG00000086232	1922.3
NRDC	ENSG00000078618	1922.2
MT1X	ENSG00000187193	1922.14
RAF1	ENSG00000132155	1919.62
ATP6V1E1	ENSG00000131100	1916.12
TRIM16	ENSG00000221926	1914.19
ICMT	ENSG00000116237	1912.82
FEM1B	ENSG00000169018	1910.27
CD82	ENSG00000085117	1909.47
PFKL	ENSG00000141959	1909.07
UBXN4	ENSG00000144224	1909
TLN1	ENSG00000137076	1908.29
RALGPS2	ENSG00000116191	1907.11
COPA	ENSG00000122218	1907
PSMD3	ENSG00000108344	1906.86
HIPK3	ENSG00000110422	1905.13
ATP6V0C	ENSG00000185883	1903.32
CAMSAP1	ENSG00000130559	1901.45
UBE2H	ENSG00000186591	1900.7
HLF	ENSG00000108924	1898.16
EWSR1	ENSG00000182944	1897.69
PITHD1	ENSG00000057757	1896.41
TTLL12	ENSG00000100304	1896.39
RAB14	ENSG00000119396	1896.04
PSMA7	ENSG00000101182	1894.33
EEF1D	ENSG00000104529	1892.85
TXNDC5	ENSG00000239264	1891.84
DLG1	ENSG00000075711	1891.7
FRMD6	ENSG00000139926	1891.34
POLR2A	ENSG00000181222	1891.1
USO1	ENSG00000138768	1890.9
LMAN2	ENSG00000169223	1890.77
TOP1	ENSG00000198900	1889.45
DAPL1	ENSG00000163331	1888.92
TWF1	ENSG00000151239	1888.81
SLC25A39	ENSG00000013306	1886.08
UQCRH	ENSG00000173660	1885.67
TARDBP	ENSG00000120948	1885.26
PPP2R5C	ENSG00000078304	1883.95
TMEM165	ENSG00000134851	1883.75
RAB18	ENSG00000099246	1882.37
TTC3	ENSG00000182670	1882.15
CCT2	ENSG00000166226	1880.43
PTPRA	ENSG00000132670	1878.4
ATP5F1E	ENSG00000124172	1877.38
PIK3R2	ENSG00000105647	1877.27
CYFIP1	ENSG00000273749	1873.6
ERGIC3	ENSG00000125991	1873.04
DKK3	ENSG00000050165	1872.89
MAZ	ENSG00000103495	1871.73
UBR5	ENSG00000104517	1870.96
ITPRIP	ENSG00000148841	1869.14
SCP2	ENSG00000116171	1868.79
TUFM	ENSG00000178952	1866.78
UBTF	ENSG00000108312	1866.49
SEC24C	ENSG00000176986	1866.08
ITPR3	ENSG00000096433	1865.55
OGA	ENSG00000198408	1865.5
ENAH	ENSG00000154380	1862.37
EIF3K	ENSG00000178982	1862.11
EPHX3	ENSG00000105131	1861.4
YOD1	ENSG00000180667	1860.38
GNL3	ENSG00000163938	1857.49
CBR3	ENSG00000159231	1855.07
HNRNPDL	ENSG00000152795	1854.35
DBNL	ENSG00000136279	1854.16
TNFAIP1	ENSG00000109079	1854.04
CA12	ENSG00000074410	1852.01
ARHGAP35	ENSG00000160007	1847.02
PSMB4	ENSG00000159377	1846.15
PARD3	ENSG00000148498	1845.17
GPI	ENSG00000105220	1845.14
API5	ENSG00000166181	1844.82
KLK5	ENSG00000167754	1844.03
40057	ENSG00000184640	1843.61
PSMD8	ENSG00000099341	1842.15
PI3	ENSG00000124102	1839.37
SDC4	ENSG00000124145	1838.9
ESYT2	ENSG00000117868	1838.77
SSRP1	ENSG00000149136	1838.64
VAMP3	ENSG00000049245	1838.58
TMPRSS13	ENSG00000137747	1837.49
ATP2C1	ENSG00000017260	1835.23
ATP5PO	ENSG00000241837	1834.54
EIF5B	ENSG00000158417	1830.56
MBNL1	ENSG00000152601	1829.32
SEC31A	ENSG00000138674	1827.46
TIAM1	ENSG00000156299	1827.3
DDX1	ENSG00000079785	1827.11
ZMIZ1	ENSG00000108175	1827.02
SDR9C7	ENSG00000170426	1824.17
SERPINB3	ENSG00000057149	1824.11
ITPR2	ENSG00000123104	1823.89
OGFRL1	ENSG00000119900	1823.88
FYCO1	ENSG00000163820	1823.28
CERK	ENSG00000100422	1821.67
PTMS	ENSG00000159335	1821.39
SKI	ENSG00000157933	1820.96
RNF145	ENSG00000145860	1820
DDOST	ENSG00000244038	1819.88
DAAM1	ENSG00000100592	1818.6
MOB1A	ENSG00000114978	1818.6
SPPL3	ENSG00000157837	1818.32
CD47	ENSG00000196776	1817.3
ARPC4	ENSG00000241553	1817.15
COL12A1	ENSG00000111799	1816.84
RPL23AP42	ENSG00000234851	1816.38
HIPK1	ENSG00000163349	1815.06
CPNE3	ENSG00000085719	1814.66
PSMC5	ENSG00000087191	1812.92
HPGD	ENSG00000164120	1812.85
AGPAT3	ENSG00000160216	1810.07
FAM84A	ENSG00000162981	1809.78
CCND1	ENSG00000110092	1809.13
ARFGAP2	ENSG00000149182	1808.88
ULK3	ENSG00000140474	1808.55
TPD52	ENSG00000076554	1808.34
XPO1	ENSG00000082898	1806.84
ANTXR1	ENSG00000169604	1806
AHCYL1	ENSG00000168710	1804.33
EPB41	ENSG00000159023	1801.51
IRF2BP2	ENSG00000168264	1801.22
TAX1BP3	ENSG00000213977	1800.65
DHX9	ENSG00000135829	1800.26
PDLIM1	ENSG00000107438	1799.11
SCNN1A	ENSG00000111319	1799.07
ZDHHC20	ENSG00000180776	1797.17
TPD52L2	ENSG00000101150	1794.82
BCAP31	ENSG00000185825	1793.8
ZDHHC3	ENSG00000163812	1793.55
RAB2A	ENSG00000104388	1793.14
HNRNPA0	ENSG00000177733	1791.1
B2M	ENSG00000273686	1790.36
ATP5MG	ENSG00000167283	1789.64
CLUH	ENSG00000132361	1789.54
MAT2A	ENSG00000168906	1789.51
TECR	ENSG00000099797	1788.64
JAK1	ENSG00000162434	1787.94
RTN3	ENSG00000133318	1787.64
HSBP1	ENSG00000230989	1787.32
STRAP	ENSG00000023734	1786.84
N4BP1	ENSG00000102921	1786.13
ANKRD11	ENSG00000167522	1784
AAMP	ENSG00000127837	1783.78
SUN1	ENSG00000164828	1775.05
DAG1	ENSG00000173402	1773.32
EXOC6B	ENSG00000144036	1770.72
NPEPPS	ENSG00000141279	1769.75
SNX3	ENSG00000112335	1769.38
NUDT3	ENSG00000272325	1768.28
SUPT6H	ENSG00000109111	1767.8
PCYT1A	ENSG00000161217	1767.13
ZHX1	ENSG00000165156	1766.84
KARS	ENSG00000065427	1765.81
ZFP91	ENSG00000186660	1763.64
C9orf3	ENSG00000148120	1763.02
ARPC5	ENSG00000162704	1762.9
PPP2CB	ENSG00000104695	1762.75
C1QBP	ENSG00000108561	1761.99
SRP72	ENSG00000174780	1761.59
DYNC1LI2	ENSG00000135720	1761.02
GAS7	ENSG00000007237	1759.33
ASPH	ENSG00000198363	1758.14
ZBTB4	ENSG00000174282	1756.83
KLHL21	ENSG00000162413	1755.14
COPB2	ENSG00000184432	1754.63
PINK1	ENSG00000158828	1750.27
GDE1	ENSG00000006007	1749.78
EHBP1L1	ENSG00000173442	1749.23
ABHD5	ENSG00000011198	1747.74
SF1	ENSG00000168066	1747.68
GLO1	ENSG00000124767	1745.84
FYTTD1	ENSG00000122068	1744.96
CAB39	ENSG00000135932	1743.31
PLIN3	ENSG00000105355	1741.71
ATXN7L3	ENSG00000087152	1741.61
SLAIN2	ENSG00000109171	1741.35
CLINT1	ENSG00000113282	1739.91
HNRNPD	ENSG00000138668	1739.86
COL6A3	ENSG00000163359	1738.56
RBMX	ENSG00000147274	1738.45
TAF15	ENSG00000276833	1736.55
GPX1	ENSG00000233276	1735.07
MAPK3	ENSG00000102882	1734.74
DEK	ENSG00000124795	1731.09
IARS	ENSG00000196305	1730.74
SULT2B1	ENSG00000088002	1730.01
DYNLL2	ENSG00000264364	1727.33
RNF141	ENSG00000110315	1727.04
DCTN5	ENSG00000166847	1725.97
GATAD2A	ENSG00000167491	1723.63
MYC	ENSG00000136997	1723.49
STIM1	ENSG00000167323	1723.16
HECA	ENSG00000112406	1722.58
TM7SF2	ENSG00000149809	1720.98
AKAP13	ENSG00000170776	1719.09
BCL2L2	ENSG00000129473	1718.23
IPO5	ENSG00000065150	1717.93
TMED9	ENSG00000184840	1716.28
SFT2D2	ENSG00000213064	1716.04
EIF2S2	ENSG00000125977	1715.92
CALM3	ENSG00000160014	1715.31
PTGFRN	ENSG00000134247	1714.43
GARS	ENSG00000106105	1713.21
RBM39	ENSG00000131051	1711.47
ABCA12	ENSG00000144452	1710.13
ZKSCAN1	ENSG00000106261	1710.09
LUM	ENSG00000139329	1707.25
USP5	ENSG00000111667	1706.67
ATP6V0D1	ENSG00000159720	1706.59
KDELR2	ENSG00000136240	1706.42
FAM162A	ENSG00000114023	1704.88
PCYOX1	ENSG00000116005	1704.41
KLF6	ENSG00000067082	1702.64
TUT7	ENSG00000083223	1701.21
TUFT1	ENSG00000143367	1699.33
ARHGAP32	ENSG00000134909	1699.17
APRT	ENSG00000198931	1698.6
PDZD2	ENSG00000133401	1695.55
ATP10B	ENSG00000118322	1695.02
SMIM14	ENSG00000163683	1694.12
CSRP2	ENSG00000175183	1693.93
PRELID1	ENSG00000169230	1693.7
SMARCD2	ENSG00000108604	1693.14
PJA2	ENSG00000198961	1692.65
TJP2	ENSG00000119139	1691.89
REEP5	ENSG00000129625	1691.88
CD99	ENSG00000002586	1691.82
SPTLC2	ENSG00000100596	1690.98
ASAH1	ENSG00000104763	1689.67
CBX5	ENSG00000094916	1689.63
PSMD7	ENSG00000103035	1687.22
AFF4	ENSG00000072364	1686.72
SNRPB	ENSG00000125835	1685.19
SCD	ENSG00000099194	1683.3
PSMD1	ENSG00000173692	1681.98
WAC	ENSG00000095787	1681.88
LRBA	ENSG00000198589	1681.41
NDUFA4	ENSG00000189043	1680.98
HNRNPR	ENSG00000125944	1678.56
RPA1	ENSG00000132383	1678.36
COX7B	ENSG00000131174	1676.71
LCE3A	ENSG00000185962	1676.11
KHDRBS1	ENSG00000121774	1675.61
SUB1	ENSG00000113387	1675.46
COX8A	ENSG00000176340	1674.97
CAND1	ENSG00000111530	1674.08
KIAA1191	ENSG00000122203	1671.17
TM9SF2	ENSG00000125304	1671.02
RBBP4	ENSG00000162521	1669.49
MAPK14	ENSG00000112062	1668.83
FUS	ENSG00000089280	1668.2
HGSNAT	ENSG00000165102	1666.33
PPA1	ENSG00000180817	1666.05
VPS35	ENSG00000069329	1665.28
KHSRP	ENSG00000088247	1663.73
AHCY	ENSG00000101444	1663.02
SRSF9	ENSG00000111786	1660.71
CES2	ENSG00000172831	1660.67
MXI1	ENSG00000119950	1659.9
ACACA	ENSG00000278540	1659.46
GAN	ENSG00000261609	1659.15
MPZL1	ENSG00000197965	1658.81
ZNF664	ENSG00000179195	1657.74
C6orf89	ENSG00000198663	1654.99
THEM5	ENSG00000196407	1654.39
ATP5F1C	ENSG00000165629	1653.31
HNRNPH2	ENSG00000126945	1652.16
ARID1B	ENSG00000049618	1649.99
OSBPL2	ENSG00000130703	1648.58
LASP1	ENSG00000002834	1646.91
RPN1	ENSG00000163902	1646.33
SH3GLB2	ENSG00000148341	1645.25
BRD7	ENSG00000166164	1644.12
TPRG1L	ENSG00000158109	1644.09
CTSA	ENSG00000064601	1644
ECPAS	ENSG00000136813	1643.61
IARS2	ENSG00000067704	1642.87
SPEN	ENSG00000065526	1642.84
NQO1	ENSG00000181019	1642.49
GLG1	ENSG00000090863	1641.77
NIPAL4	ENSG00000172548	1640.08
PSMB1	ENSG00000008018	1639.46
SLC6A9	ENSG00000196517	1638.45
MTRNR2L4	ENSG00000232196	1637.34
PPARD	ENSG00000112033	1636.86
ADGRG1	ENSG00000205336	1633.88
POLDIP2	ENSG00000004142	1633.78
DNAJA1	ENSG00000086061	1633.73
PPP1R14B	ENSG00000173457	1632.97
DNAJC7	ENSG00000168259	1632.29
STAU1	ENSG00000124214	1632.24
CPEB2	ENSG00000137449	1631.45
NARS	ENSG00000134440	1631.39
MAP2K2	ENSG00000126934	1631.39
RALGDS	ENSG00000160271	1631.11
RAB27B	ENSG00000041353	1630.88
VPS51	ENSG00000149823	1629.86
MCC	ENSG00000171444	1629.21
MUC15	ENSG00000169550	1628.57
IFI16	ENSG00000163565	1626.92
DYNC1I2	ENSG00000077380	1626.69
ABHD17A	ENSG00000129968	1626.68
SLC38A1	ENSG00000111371	1626.17
OTUB1	ENSG00000167770	1625.73
EIF3J	ENSG00000104131	1625.02
DIO2	ENSG00000211448	1624.96
EIF3M	ENSG00000149100	1622.24
KIF13A	ENSG00000137177	1622.02
ITPKC	ENSG00000086544	1621.99
ANKRD35	ENSG00000198483	1621.97
HMGCS1	ENSG00000112972	1621.38
EPN3	ENSG00000049283	1620.89
MAP1LC3A	ENSG00000101460	1620.3
AP3D1	ENSG00000065000	1617.2
CDC37	ENSG00000105401	1617.13
CELSR1	ENSG00000075275	1617.05
CHMP1A	ENSG00000131165	1615.03
RRM1	ENSG00000167325	1614.95
ATP5PD	ENSG00000167863	1614.62
BAG5	ENSG00000166170	1611.92
TMEM54	ENSG00000121900	1609.64
CSNK2A1	ENSG00000101266	1608.68
CAPZA2	ENSG00000198898	1605.07
UQCRC1	ENSG00000010256	1604.38
SCAMP2	ENSG00000140497	1603
GRK2	ENSG00000173020	1600.1
YPEL5	ENSG00000119801	1599.91
ZBED1	ENSG00000214717	1599.03
AP1G1	ENSG00000166747	1598.56
POLR2B	ENSG00000047315	1598.05
RRBP1	ENSG00000125844	1596.85
SLC3A2	ENSG00000168003	1595.77
KMT2D	ENSG00000167548	1594.1
PPP4R3B	ENSG00000275052	1593.73
NCK2	ENSG00000071051	1593.63
TMEM259	ENSG00000182087	1592.78
PAICS	ENSG00000128050	1592.4
UBXN6	ENSG00000167671	1592.18
KCTD2	ENSG00000180901	1590.89
COX7C	ENSG00000127184	1587.65
BAIAP2	ENSG00000175866	1586.71
YKT6	ENSG00000106636	1586.52
VPS26A	ENSG00000122958	1585.96
RGS12	ENSG00000159788	1585.7
COPE	ENSG00000105669	1583.93
LAMA5	ENSG00000130702	1583.84
ARAP1	ENSG00000186635	1583.54
MCUR1	ENSG00000050393	1583.31
MLEC	ENSG00000110917	1583.31
UBE2K	ENSG00000078140	1581.17
EP300	ENSG00000100393	1580.72
SCRIB	ENSG00000180900	1580.05
TNS4	ENSG00000131746	1579.98
MGAT1	ENSG00000131446	1579.2
EIF1AX	ENSG00000173674	1578.77
GPX4	ENSG00000167468	1577.48
SRP9	ENSG00000143742	1576.09
BAG3	ENSG00000151929	1575.99
H2AFZ	ENSG00000164032	1573.56
HLA-B	ENSG00000223532	1572.79
CHD8	ENSG00000100888	1572.41
TNKS2	ENSG00000107854	1572.04
EIF3G	ENSG00000130811	1571.25
NUPR1	ENSG00000176046	1569.71
THRAP3	ENSG00000054118	1567.48
COX7A2	ENSG00000112695	1566.81
CDC42BPG	ENSG00000171219	1566.66
TM7SF3	ENSG00000064115	1566.47
KIF1B	ENSG00000054523	1565.38
PTTG1IP	ENSG00000183255	1564.33
ASH1L	ENSG00000116539	1564.2
DUSP1	ENSG00000120129	1564.13
ATL3	ENSG00000184743	1564.09
IMPAD1	ENSG00000104331	1563.08
METRNL	ENSG00000275031	1562.81
FAM102A	ENSG00000167106	1562.79
SERPINB8	ENSG00000166401	1562.62
SND1	ENSG00000197157	1561.91
KAT6A	ENSG00000083168	1561.09
PRPF19	ENSG00000110107	1556.88
MYO6	ENSG00000196586	1555.61
SETD2	ENSG00000181555	1553.73
SP1	ENSG00000185591	1553.44
SLTM	ENSG00000137776	1553.19
TGM5	ENSG00000104055	1553.1
PRKCSH	ENSG00000130175	1552.74
DLG5	ENSG00000151208	1552.7
CHTF8	ENSG00000168802	1551.88
AC091042.1	ENSG00000265936	1551.58
APPL2	ENSG00000136044	1551.21
GRB2	ENSG00000177885	1550.33
CCT8	ENSG00000156261	1549
MBOAT2	ENSG00000143797	1548.95
PSMB6	ENSG00000142507	1548.74
COX6B1	ENSG00000126267	1548.71
SRPRA	ENSG00000182934	1548.68
UBE2V1	ENSG00000244687	1548.14
CD109	ENSG00000156535	1548.07
TNC	ENSG00000041982	1548.05
SRSF5	ENSG00000100650	1547.19
FBRS	ENSG00000156860	1545.92
ARFGEF2	ENSG00000124198	1545.09
UNC5B	ENSG00000107731	1544.71
TNFSF10	ENSG00000121858	1544.06
LARS	ENSG00000133706	1543.99
NUDT21	ENSG00000167005	1543.76
COX5B	ENSG00000135940	1543.35
PRPF40A	ENSG00000196504	1542.33
MTUS1	ENSG00000129422	1541.45
TMEM30A	ENSG00000112697	1541.28
ZBTB7A	ENSG00000178951	1539.87
RABL6	ENSG00000196642	1538.92
NMT1	ENSG00000136448	1538.51
SPINK9	ENSG00000204909	1538.07
MDH1	ENSG00000014641	1537.94
NEDD8	ENSG00000129559	1535.57
GFOD2	ENSG00000141098	1535.37
EIF2S1	ENSG00000134001	1534.15
PSMB7	ENSG00000136930	1533.91
BRD2	ENSG00000204256	1533.62
MFSD14B	ENSG00000148110	1533.1
TSC22D1	ENSG00000102804	1532.38
SLC7A8	ENSG00000092068	1531.77
CAT	ENSG00000121691	1531.71
TOX4	ENSG00000092203	1531.36
TNRC18	ENSG00000182095	1531.14
OVOL1	ENSG00000172818	1530.03
SSR4	ENSG00000180879	1529.74
FOXO3	ENSG00000118689	1529.03
EXOC7	ENSG00000182473	1528.32
PTPA	ENSG00000119383	1527.26
ITGAV	ENSG00000138448	1527.13
SAP18	ENSG00000150459	1526.64
GCN1	ENSG00000089154	1526.3
MBTPS1	ENSG00000140943	1523.51
WIPI2	ENSG00000157954	1523.39
FLII	ENSG00000177731	1523.23
ATP6V1G1	ENSG00000136888	1523.02
PDLIM2	ENSG00000120913	1522.27
PSMC3	ENSG00000165916	1521.99
OXCT1	ENSG00000083720	1520.15
CD63	ENSG00000135404	1519.87
NDFIP2	ENSG00000102471	1519.38
HSD17B4	ENSG00000133835	1517.38
GSDMA	ENSG00000167914	1517.11
SF3A1	ENSG00000099995	1514.95
PSME1	ENSG00000092010	1512.95
SSU72	ENSG00000160075	1512.12
FAM135A	ENSG00000082269	1511.81
UBAP2L	ENSG00000143569	1511.21
LGALS8	ENSG00000116977	1510.52
RER1	ENSG00000157916	1510.04
SDHC	ENSG00000143252	1509.63
IST1	ENSG00000182149	1509.58
MED13	ENSG00000108510	1509.45
RNF167	ENSG00000108523	1509.25
BAP1	ENSG00000163930	1508.52
GORASP2	ENSG00000115806	1508.29
G3BP2	ENSG00000138757	1507.01
PSMA6	ENSG00000100902	1506.38
PLPP3	ENSG00000162407	1505.85
UTRN	ENSG00000152818	1505.4
LGALS3BP	ENSG00000108679	1502.77
SSR2	ENSG00000163479	1501.96
SULF2	ENSG00000196562	1501.85
FKBP9	ENSG00000122642	1499.82
RTRAF	ENSG00000087302	1498.63
GLCE	ENSG00000138604	1498.49
TENM4	ENSG00000149256	1497.44
ARL6IP4	ENSG00000182196	1497.28
HLA-B	ENSG00000234745	1497.09
UQCRQ	ENSG00000164405	1497.04
ETFA	ENSG00000140374	1496.03
XBP1	ENSG00000100219	1493.93
CSE1L	ENSG00000124207	1493.5
MAPKAPK2	ENSG00000162889	1493.01
CCDC88C	ENSG00000015133	1492.72
CMTM6	ENSG00000091317	1489.7
ATP5MC3	ENSG00000154518	1489.12
NAB1	ENSG00000138386	1488.1
ATG13	ENSG00000175224	1486.23
MRC2	ENSG00000011028	1485.08
TGFBR2	ENSG00000163513	1484.94
SMARCA4	ENSG00000127616	1484.89
SRSF6	ENSG00000124193	1483.55
TNS1	ENSG00000079308	1483.21
PSMD4	ENSG00000159352	1483.09
PRRX1	ENSG00000116132	1482.57
PCNP	ENSG00000081154	1482.56
SCAF11	ENSG00000139218	1481.06
NAA20	ENSG00000173418	1480.7
RNF185	ENSG00000138942	1480.35
CRYAB	ENSG00000109846	1480.16
UBAP1	ENSG00000165006	1479.74
CCDC85C	ENSG00000205476	1478.95
TMEM45B	ENSG00000151715	1478.78
SRP68	ENSG00000167881	1477.18
CXADR	ENSG00000154639	1477.16
MKRN1	ENSG00000133606	1476.96
THBD	ENSG00000178726	1476.71
SLMAP	ENSG00000163681	1476.43
STMN1	ENSG00000117632	1476.22
PLXNB1	ENSG00000164050	1475.74
GOLGA2P7	ENSG00000225151	1475.17
MAPRE1	ENSG00000101367	1475.08
CLTA	ENSG00000122705	1474.4
LAPTM4B	ENSG00000104341	1473.58
AC004057.1	ENSG00000196656	1472.32
NOLC1	ENSG00000166197	1472.23
PLD1	ENSG00000075651	1469.2
KCTD1	ENSG00000134504	1467.57
U2AF2	ENSG00000063244	1466.78
PPP2R5A	ENSG00000066027	1466.63
NIPBL	ENSG00000164190	1464.95
ACAP3	ENSG00000131584	1464.45
SRXN1	ENSG00000271303	1464.32
ATP6V1D	ENSG00000100554	1462.56
GTF2IP1	ENSG00000277053	1462.44
C1orf21	ENSG00000116667	1462.38
WSB2	ENSG00000176871	1461.87
STK40	ENSG00000196182	1460.14
CRK	ENSG00000167193	1459.78
COPZ1	ENSG00000111481	1459.78
EFNA3	ENSG00000143590	1458.73
AK2	ENSG00000004455	1458.46
PDXK	ENSG00000160209	1457.15
AK3	ENSG00000147853	1456.89
KCTD10	ENSG00000110906	1456.77
CFLAR	ENSG00000003402	1456.36
RNPS1	ENSG00000205937	1455.54
AL161787.1	ENSG00000219928	1454.12
SHISA5	ENSG00000164054	1453.96
EIF4A3	ENSG00000141543	1452.94
PARP1	ENSG00000143799	1452.37
INAVA	ENSG00000163362	1451.13
H6PD	ENSG00000049239	1450.56
JPT2	ENSG00000206053	1449.96
ADNP	ENSG00000101126	1449.81
TTC22	ENSG00000006555	1449.07
TRIR	ENSG00000123144	1447.5
FSTL1	ENSG00000163430	1447.31
BTG3	ENSG00000154640	1446.96
CHMP1B	ENSG00000255112	1446.48
CRKL	ENSG00000099942	1445.9
COX6C	ENSG00000164919	1444.65
BHLHE40	ENSG00000134107	1444.01
PSMF1	ENSG00000125818	1443.77
CSNK1D	ENSG00000141551	1442.99
SUPT5H	ENSG00000196235	1442.79
CTDSP1	ENSG00000144579	1442.49
NDUFS5	ENSG00000168653	1442.05
TFAP2A	ENSG00000137203	1442.03
AFF1	ENSG00000172493	1441.1
LAMB2	ENSG00000172037	1440.97
RTCB	ENSG00000100220	1440.41
EIF2A	ENSG00000144895	1440.28
RAET1E	ENSG00000164520	1440.19
ANAPC5	ENSG00000089053	1435.86
DLGAP4	ENSG00000080845	1435.79
CAV1	ENSG00000105974	1435.6
TMPRSS11B	ENSG00000185873	1435.5
CKB	ENSG00000166165	1434.88
IFT57	ENSG00000114446	1434.74
SIK1B	ENSG00000275993	1433.44
FOXE1	ENSG00000178919	1433.24
ARF4	ENSG00000168374	1433.19
SERINC5	ENSG00000164300	1432.73
APEX1	ENSG00000100823	1431.64
NIPAL2	ENSG00000104361	1430.97
SLC1A4	ENSG00000115902	1428.02
GGH	ENSG00000137563	1427.52
POLD2	ENSG00000106628	1427.48
ARL6IP1	ENSG00000170540	1426.65
C19orf33	ENSG00000167644	1425.66
SNRPD2	ENSG00000125743	1424.11
EXOC4	ENSG00000131558	1423.58
RALY	ENSG00000125970	1423.56
PCDHGC3	ENSG00000240184	1423.48
PPP4R3A	ENSG00000100796	1423.08
ATP10D	ENSG00000145246	1422.4
CUL4A	ENSG00000139842	1422.28
NR3C1	ENSG00000113580	1422.15
DYNLT3	ENSG00000165169	1421.57
CYB561	ENSG00000008283	1421.21
PSMC2	ENSG00000161057	1420.62
AL162151.2	ENSG00000234648	1420.46
DOK4	ENSG00000125170	1419.92
ATP6AP2	ENSG00000182220	1419.17
POLR1D	ENSG00000186184	1418.74
ERGIC1	ENSG00000113719	1417.85
WWTR1	ENSG00000018408	1417.84
PLEKHB2	ENSG00000115762	1416.49
CYCS	ENSG00000172115	1416.07
NDUFS1	ENSG00000023228	1415.11
MXD1	ENSG00000059728	1413.96
AKAP9	ENSG00000127914	1413.73
STXBP5	ENSG00000164506	1413.41
MAPRE2	ENSG00000166974	1413.36
CPA4	ENSG00000128510	1412.23
EAF1	ENSG00000144597	1412.1
STRN	ENSG00000115808	1411.73
CHD2	ENSG00000173575	1411.64
PKD1	ENSG00000008710	1410.44
38596	ENSG00000184702	1409.83
PCM1	ENSG00000078674	1409.04
PAIP2	ENSG00000120727	1408.72
FAM83B	ENSG00000168143	1408.32
PSMB5	ENSG00000100804	1408.12
PITPNM3	ENSG00000091622	1408.11
ACSL1	ENSG00000151726	1407.91
BAG6	ENSG00000234651	1407.61
RPL36AL	ENSG00000165502	1407.48
ATXN7L3B	ENSG00000253719	1404.89
DDX42	ENSG00000198231	1403.84
TSC22D3	ENSG00000157514	1403.83
PSMA2	ENSG00000106588	1403.67
ZNF706	ENSG00000120963	1402.51
PTPN1	ENSG00000196396	1402.48
ATP6V1A	ENSG00000114573	1401.96
PCDH1	ENSG00000156453	1401.74
DUSP14	ENSG00000275932	1401.51
MCM4	ENSG00000104738	1401.03
ANKRD17	ENSG00000132466	1400.34
RETSAT	ENSG00000042445	1399.46
NSFL1C	ENSG00000088833	1399.42
DNAJA2	ENSG00000069345	1399.19
SNRPD3	ENSG00000100028	1397.26
NAP1L4	ENSG00000205531	1396.41
ERC1	ENSG00000082805	1395.52
TMPRSS11A	ENSG00000187054	1395.15
ELOA	ENSG00000011007	1394.32
SLC7A2	ENSG00000003989	1393.27
AP2A1	ENSG00000196961	1393.12
WDR45B	ENSG00000141580	1392.54
SLC35A4	ENSG00000176087	1388.68
VTI1B	ENSG00000100568	1387.86
MAPKAP1	ENSG00000119487	1387.71
ANXA5	ENSG00000164111	1387.24
ARPC1A	ENSG00000241685	1386.9
GPSM2	ENSG00000121957	1386.05
PSMD13	ENSG00000185627	1385.85
SP3	ENSG00000172845	1384.65
MTCH2	ENSG00000109919	1383.21
PRKAR2A	ENSG00000114302	1382.92
CD55	ENSG00000196352	1381.88
AP2S1	ENSG00000042753	1379.64
KLF13	ENSG00000169926	1379.49
HTT	ENSG00000197386	1378.99
TRAM1	ENSG00000067167	1378.77
PSMD11	ENSG00000108671	1378.22
LRPPRC	ENSG00000138095	1377.19
BAZ2A	ENSG00000076108	1375.73
RAB5C	ENSG00000108774	1375.33
RAB5IF	ENSG00000101084	1374.88
AL138721.1	ENSG00000273870	1372.64
NEO1	ENSG00000067141	1372.1
RALGAPB	ENSG00000170471	1371.86
UBA2	ENSG00000126261	1371.32
APPL1	ENSG00000157500	1371.05
BICDL2	ENSG00000162069	1370.75
HTR3A	ENSG00000166736	1370.42
ARHGEF37	ENSG00000183111	1369.76
DNAJB2	ENSG00000135924	1369.73
STIP1	ENSG00000168439	1369.26
EEF2K	ENSG00000284161	1368.77
CLPX	ENSG00000166855	1368.58
CYP4F22	ENSG00000171954	1368.02
PSMC1	ENSG00000100764	1367.77
KPNA4	ENSG00000186432	1367.03
TTC37	ENSG00000198677	1365.04
DHX15	ENSG00000109606	1364.06
HSPG2	ENSG00000142798	1362.47
UPF1	ENSG00000005007	1361.56
MMADHC	ENSG00000168288	1360.05
C16orf72	ENSG00000182831	1359.23
MAVS	ENSG00000088888	1359.14
DVL3	ENSG00000161202	1358.67
PRRG4	ENSG00000135378	1357.94
DLST	ENSG00000119689	1357.45
MRPL49	ENSG00000149792	1357.36
KIAA1109	ENSG00000138688	1356.75
ALS2CL	ENSG00000178038	1356.55
YARS	ENSG00000134684	1356.26
TSPYL1	ENSG00000189241	1355.71
HLA-C	ENSG00000233841	1355.48
TMEM50A	ENSG00000183726	1354.49
AKT1	ENSG00000142208	1354.08
ATP6V0E1	ENSG00000113732	1353.07
CITED4	ENSG00000179862	1353.02
ESRP2	ENSG00000103067	1352.69
AEBP1	ENSG00000106624	1350.81
GTF3C2	ENSG00000115207	1350.79
UBE3A	ENSG00000114062	1350.28
EIF4E	ENSG00000151247	1350.11
KLF13	ENSG00000275746	1349.97
CLDND1	ENSG00000080822	1348.59
MBD1	ENSG00000141644	1348.06
NDUFA13	ENSG00000186010	1347.62
KIAA0930	ENSG00000100364	1347.32
NIN	ENSG00000100503	1347.02
CLN8	ENSG00000278220	1345.02
GOLGA3	ENSG00000090615	1344.43
MYO5A	ENSG00000197535	1344.28
PPP6R1	ENSG00000105063	1343.44
OAZ2	ENSG00000180304	1343.31
NFKBIA	ENSG00000100906	1343.22
SNU13	ENSG00000100138	1343.11
CREBBP	ENSG00000005339	1342.67
POLR2E	ENSG00000099817	1341.99
BTG2	ENSG00000159388	1341.51
STRN4	ENSG00000090372	1341.27
DICER1	ENSG00000100697	1340.15
HLA-C	ENSG00000228299	1339.94
UFC1	ENSG00000143222	1339.69
IL36G	ENSG00000136688	1339.09
TRA2B	ENSG00000136527	1338.56
DDX24	ENSG00000089737	1337.22
MXD4	ENSG00000123933	1337.08
BIRC6	ENSG00000115760	1337
GLYR1	ENSG00000140632	1336.16
MAP1LC3B	ENSG00000140941	1334.26
PLA2G4F	ENSG00000168907	1333.9
HTATIP2	ENSG00000109854	1333.53
RPL36A	ENSG00000241343	1333.31
PARK7	ENSG00000116288	1332.64
STAP2	ENSG00000178078	1332.12
RBL2	ENSG00000103479	1331.6
CERS4	ENSG00000090661	1331.13
FAM32A	ENSG00000105058	1330.21
MAPT	ENSG00000277956	1330.19
POSTN	ENSG00000133110	1329.64
UBE2G1	ENSG00000132388	1329.37
KDM5B	ENSG00000117139	1327.76
CTDNEP1	ENSG00000175826	1327.25
DGKA	ENSG00000065357	1327.15
UBE2J1	ENSG00000198833	1326.86
DCAF11	ENSG00000100897	1326.85
MCM7	ENSG00000166508	1326.66
SPCS3	ENSG00000129128	1326.37
FSCN1	ENSG00000075618	1325.41
PDPK1	ENSG00000140992	1325.39
BLCAP	ENSG00000166619	1325.26
RALA	ENSG00000006451	1324.66
UNC45A	ENSG00000140553	1324.5
ULK1	ENSG00000177169	1324.36
PRKX	ENSG00000183943	1323.77
CSNK1E	ENSG00000213923	1323.56
PTPN3	ENSG00000070159	1322.72
ARL4C	ENSG00000188042	1321.21
SAR1A	ENSG00000079332	1321.17
SMG7	ENSG00000116698	1320.84
FAM83F	ENSG00000133477	1320.78
SETD5	ENSG00000168137	1320.59
RALGAPA1	ENSG00000174373	1317.92
BSDC1	ENSG00000160058	1317.72
BCL9L	ENSG00000186174	1317.03
TATDN2	ENSG00000157014	1316.58
ZFAND5	ENSG00000107372	1316.56
PUF60	ENSG00000274081	1316.35
COPS2	ENSG00000166200	1314.91
OSBP	ENSG00000110048	1314.07
PRPF6	ENSG00000101161	1313.38
KMT2E	ENSG00000005483	1313.29
RELCH	ENSG00000134444	1313.16
FBLN1	ENSG00000077942	1312.83
MARCH7	ENSG00000136536	1312.38
DENND2C	ENSG00000175984	1312.02
STUB1	ENSG00000103266	1311.89
ASS1	ENSG00000130707	1310.76
PLA2G4E	ENSG00000188089	1310.65
SREBF1	ENSG00000072310	1309.61
RTF1	ENSG00000137815	1309.47
GAS6	ENSG00000183087	1309.39
DUOXA1	ENSG00000140254	1308.51
PKP4	ENSG00000144283	1307.44
EFR3A	ENSG00000132294	1306.95
ATP6AP1	ENSG00000071553	1306.76
BECN1	ENSG00000126581	1306.23
TOB2	ENSG00000183864	1305.77
ATF6	ENSG00000118217	1305.71
MFSD1	ENSG00000118855	1305.7
VPS4B	ENSG00000119541	1304.85
PPP2R2A	ENSG00000221914	1304.68
ARFGEF1	ENSG00000066777	1304.45
ME1	ENSG00000065833	1303.95
CLPTM1	ENSG00000104853	1303.58
FDPS	ENSG00000160752	1303.49
SLC20A2	ENSG00000168575	1303.14
CBX3	ENSG00000122565	1303.07
KEAP1	ENSG00000079999	1302.95
STAT1	ENSG00000115415	1302.89
PGRMC2	ENSG00000164040	1302.59
UBE2N	ENSG00000177889	1302.22
HTRA1	ENSG00000166033	1302.08
TPD52L1	ENSG00000111907	1301.38
COPB1	ENSG00000129083	1301.15
LYPLA1	ENSG00000120992	1299.92
TSR1	ENSG00000167721	1299.88
IK	ENSG00000113141	1299.53
ETV3	ENSG00000117036	1297.73
TMEM248	ENSG00000106609	1297.39
IL6ST	ENSG00000134352	1296.84
GNA15	ENSG00000060558	1296.69
SEC16A	ENSG00000148396	1296.65
AC024995.1	ENSG00000253945	1296.55
SDF4	ENSG00000078808	1296.5
SETX	ENSG00000107290	1296.35
IFI27	ENSG00000275214	1296.27
SLC6A6	ENSG00000131389	1295.54
HSPA2	ENSG00000126803	1294.73
NYNRIN	ENSG00000205978	1294.31
TET2	ENSG00000168769	1294.27
SGPL1	ENSG00000166224	1293.74
FBXW5	ENSG00000159069	1293.72
NCOA1	ENSG00000084676	1293.22
CHMP2A	ENSG00000130724	1292.41
KLC1	ENSG00000126214	1292.29
SPIN1	ENSG00000106723	1291.91
HOOK3	ENSG00000168172	1291.72
NT5DC2	ENSG00000168268	1291.36
TGOLN2	ENSG00000152291	1291.28
PURB	ENSG00000146676	1289.31
EFS	ENSG00000100842	1289.06
ANO1	ENSG00000131620	1288.85
PRCP	ENSG00000137509	1288.77
TGFBI	ENSG00000120708	1286.16
RB1CC1	ENSG00000023287	1284.91
ITSN2	ENSG00000198399	1283.84
ELF1	ENSG00000120690	1283.52
CEBPG	ENSG00000153879	1282.33
UBL5	ENSG00000198258	1281.74
TXLNA	ENSG00000084652	1281.42
TNPO2	ENSG00000105576	1281.18
HSPA1A	ENSG00000235941	1280.6
PSMA4	ENSG00000041357	1280.59
SPTLC1	ENSG00000090054	1280.17
NPTN	ENSG00000156642	1280.04
BCL2L13	ENSG00000099968	1279
CASC3	ENSG00000108349	1278.43
PSMA1	ENSG00000129084	1277.69
KIF21A	ENSG00000139116	1276.81
COX5A	ENSG00000178741	1276.49
MCMBP	ENSG00000197771	1276.33
DDR1	ENSG00000234078	1275
WBP2	ENSG00000132471	1273.6
ANKRD13A	ENSG00000076513	1272.54
FBXO45	ENSG00000174013	1272.47
PRSS8	ENSG00000052344	1272.34
TCEA1	ENSG00000187735	1272.18
NCS1	ENSG00000107130	1272.02
GRSF1	ENSG00000132463	1271.18
RAB7B	ENSG00000276600	1271.06
ERP29	ENSG00000089248	1270.82
DUSP7	ENSG00000164086	1270.76
RABGEF1	ENSG00000154710	1268.22
ARHGEF28	ENSG00000214944	1267.28
TRAK1	ENSG00000182606	1266.82
FAM210B	ENSG00000124098	1266.27
MCFD2	ENSG00000180398	1266.14
GPT2	ENSG00000166123	1265.34
DDAH2	ENSG00000225635	1264.27
FAM43A	ENSG00000185112	1263.95
[truncated: 35,789 more rows]
