# Supplementary material for: A combined epigenome- and transcriptome-wide association study of the oral masticatory mucosa assigns CYP1B1 a central role for epithelial health in smokers
Source: Clin Epigenetics. 2019 Jul 22;11:105. doi: 10.1186/s13148-019-0697-y (PMC6647091; doi:10.1186/s13148-019-0697-y)
Supplement: Supplementary file 4 — Results from the KEGG and Reactome Pathway Analyses of Differentially Expressed Genes. (XLSX 76 kb) [file 13148_2019_697_MOESM4_ESM.xlsx]

## Sheet: KEGG down
	p.geomean	stat.mean	p.val	q.val	set.size	exp1	Genes
KEGG_CYTOKINE_CYTOKINE_RECEPTOR_INTERACTION	0.00756922	-2.43817	0.00756922	0.755169	235	0.00756922	CCL23 (1.505), IL17B (1.482), CCL4 (1.35), IL17A (1.207), CCL20 (1.119), IL23A (1.045), TNFRSF10C (1.029), IL9R (0.916), IL22 (0.896), MPL (0.881), CRLF2 (0.777), TNF (0.76), TNFRSF17 (0.685), CCL15 (0.585), TPO (0.567), IL2RB (0.532), IL1A (0.528), IL26 (0.525), FASLG (0.524), IL22RA2 (0.502), CXCR5 (0.496), TPO (0.495), CD27 (0.471), CCR10 (0.465), IFNAR2 (0.451), LTA (0.419), IFNE (0.411), IL2…
KEGG_TGF_BETA_SIGNALING_PATHWAY	0.0102107	-2.34134	0.0102107	0.755169	85	0.0102107	NODAL (1.032), TNF (0.76), LEFTY2 (0.351), PPP2R1B (0.271), ACVR2A (0.238), BMP6 (0.206), RBL1 (0.203), LEFTY1 (0.198), E2F5 (0.196), CREBBP (0.158), TGFB2 (0.103), BMP8A (0.103), ZFYVE16 (0.102), RPS6KB2 (0.09), GDF5 (0.083), BMP7 (0.07), E2F4 (0.061), MAPK3 (0.06), CUL1 (0.035), THBS1 (0.027), ACVR2B (0.022), SKP1 (0.022), LTBP1 (0.014), ACVR1 (0.012), RHOA (0.012), SMURF1 (0.012), SP1 (0.011),…
KEGG_MATURITY_ONSET_DIABETES_OF_THE_YOUNG	0.0129929	-2.32985	0.0129929	0.755169	18	0.0129929	NKX6-1 (0.655), PAX6 (0.496), PKLR (0.457), HNF4G (0.427), HHEX (-0.082), HES1 (-0.088), BHLHA15 (-0.099), ONECUT1 (-0.203), IAPP (-0.288), MNX1 (-0.308), NEUROD1 (-0.378), GCK (-0.4), NR5A2 (-0.449), HNF1A (-0.473), HNF4A (-0.527), FOXA3 (-0.593), FOXA2 (-0.613), PKLR (-0.676), MAFA (-1.172),
KEGG_ECM_RECEPTOR_INTERACTION	0.0165064	-2.14991	0.0165064	0.755169	84	0.0165064	COL11A2 (2.716), COL11A2 (1.247), TNXB (1.108), TNXB (1.043), GP9 (1.042), SV2C (0.814), ITGA8 (0.666), GP6 (0.503), CD36 (0.494), IBSP (0.407), TNXB (0.399), COL2A1 (0.384), ITGA1 (0.337), ITGB3 (0.327), TNC (0.288), TNR (0.182), ITGA10 (0.153), ITGB7 (0.151), LAMC1 (0.133), ITGA5 (0.132), CD44 (0.127), TNXB (0.088), VWF (0.074), ITGA9 (0.068), VTN (0.068), GP5 (0.059), COL4A1 (0.053), DAG1 (0.0…
KEGG_CHEMOKINE_SIGNALING_PATHWAY	0.0277546	-1.92113	0.0277546	0.999806	180	0.0277546	CCL23 (1.505), CCL4 (1.35), CCL20 (1.119), AKT3 (0.988), GNG3 (0.944), PLCB2 (0.599), CCL15 (0.585), PLCB4 (0.583), CXCR5 (0.496), CCR10 (0.465), GNB3 (0.393), PIK3R3 (0.311), RAC2 (0.303), GRK7 (0.29), ADCY2 (0.282), GNGT2 (0.271), GNGT1 (0.249), NCF1 (0.245), PIK3R1 (0.243), CCL25 (0.24), CCR4 (0.222), SHC4 (0.221), SHC2 (0.216), RASGRP2 (0.212), IKBKG (0.21), PRKCB (0.197), ADCY5 (0.197), CXCL…
KEGG_TOLL_LIKE_RECEPTOR_SIGNALING_PATHWAY	0.0402685	-1.75779	0.0402685	0.999806	89	0.0402685	CCL4 (1.35), AKT3 (0.988), TNF (0.76), IFNAR2 (0.451), PIK3R3 (0.311), PIK3R1 (0.243), IKBKG (0.21), CASP8 (0.195), TLR4 (0.187), IRF7 (0.185), MAPK13 (0.17), MAP2K7 (0.169), IL1B (0.165), TLR9 (0.162), PIK3CG (0.141), MAP2K2 (0.12), TLR5 (0.11), TLR1 (0.107), IFNAR1 (0.105), NFKB1 (0.096), CCL5 (0.095), PIK3R5 (0.087), TOLLIP (0.084), MAPK14 (0.08), MAPK8 (0.068), CD80 (0.068), IKBKB (0.062), MA…

## Sheet: KEGG up
	p.geomean	stat.mean	p.val	q.val	set.size	exp1	Genes
KEGG_AMINOACYL_TRNA_BIOSYNTHESIS	0.000193648	3.74707	0.000193648	0.0342217	41	0.000193648	VARS (0.787), VARS2 (0.644), VARS2 (0.571), VARS (0.526), VARS2 (0.485), VARS2 (0.467), VARS (0.368), WARS (0.327), AARS (0.309), VARS2 (0.308), SARS2 (0.272), DARS2 (0.27), MARS (0.254), RARS (0.246), VARS (0.24), NARS (0.207), LARS (0.204), FARSA (0.186), GARS (0.178), WARS2 (0.169), CARS (0.167), FARSB (0.148), YARS (0.134), TARSL2 (0.13), TARS (0.13), IARS (0.129), SARS (0.126), TARS2 (0.094)…
KEGG_METABOLISM_OF_XENOBIOTICS_BY_CYTOCHROME_P450	0.000374008	3.45709	0.000374008	0.0342217	64	0.000374008	CYP1A1 (4.56), CYP1B1 (2.945), UGT1A3 (1.948), ADH4 (1.71), UGT1A7 (1.634), UGT1A10 (1.604), UGT1A9 (1.475), ADH1C (1.323), GSTT2 (1.307), UGT1A8 (1.158), AKR1C4 (1.067), CYP1A2 (1.042), GSTA1 (0.993), ALDH3A1 (0.872), UGT1A1 (0.792), UGT1A6 (0.764), AKR1C2 (0.564), ADH6 (0.525), GSTM1 (0.523), GSTM5 (0.486), UGT1A4 (0.483), AKR1C3 (0.47), ADH1A (0.41), GSTA2 (0.399), AKR1C1 (0.378), GSTM2 (0.376…
KEGG_OXIDATIVE_PHOSPHORYLATION	0.00171815	2.96179	0.00171815	0.104807	111	0.00171815	ATP6V1G2 (2.02), ATP12A (0.566), NDUFA3 (0.492), COX6B2 (0.474), ATP6V1B1 (0.403), ATP6V0D2 (0.393), UQCRHL (0.354), ND6 (0.312), ND4L (0.273), LHPP (0.268), ATP8 (0.223), ATP6AP1 (0.216), ATP6V1B2 (0.203), COX2 (0.185), ATP6V0A2 (0.175), ND5 (0.174), NDUFA4 (0.172), ND4 (0.168), NDUFS2 (0.149), NDUFA10 (0.147), COX5A (0.141), ATP6V0C (0.14), NDUFS3 (0.127), ATP6V0A1 (0.124), NDUFA6 (0.123), UQCR…
KEGG_PROTEASOME	0.00266235	2.88541	0.00266235	0.121803	42	0.00266235	PSMB9 (1.124), PSMA8 (0.478), PSMA5 (0.194), PSMB7 (0.178), PSMC3 (0.165), PSMC2 (0.163), PSMD7 (0.146), PSMD14 (0.145), PSMD2 (0.137), PSMC4 (0.124), PSMB6 (0.12), PSMC1 (0.12), PSMD11 (0.12), PSMB10 (0.118), PSMB9 (0.117), PSMD8 (0.115), PSMC5 (0.11), PSMD12 (0.093), PSMD13 (0.085), PSMD3 (0.082), PSMB3 (0.082), PSMA4 (0.077), PSME3 (0.073), PSMD1 (0.068), PSMB5 (0.068), PSMA6 (0.059), PSMD6 (0…
KEGG_PURINE_METABOLISM	0.00353121	2.71315	0.00353121	0.129242	147	0.00353121	ZNRD1 (1.716), POLA2 (1.501), PDE4C (0.736), ZNRD1 (0.674), PDE5A (0.603), NME5 (0.557), ADCY10 (0.479), NME1-NME2 (0.474), PKLR (0.457), GUCY2D (0.407), ALLC (0.405), NUDT2 (0.38), PAPSS2 (0.353), GART (0.336), ENPP1 (0.335), NT5C1A (0.324), ADCY2 (0.282), NUDT9 (0.281), PDE6G (0.278), XDH (0.27), PAPSS1 (0.269), ENPP3 (0.268), POLR1B (0.265), PDE1B (0.248), POLR2A (0.246), PFAS (0.243), NPR1 (0…
KEGG_PENTOSE_AND_GLUCURONATE_INTERCONVERSIONS	0.00615832	2.62268	0.00615832	0.176578	21	0.00615832	UGT1A3 (1.948), UGT1A7 (1.634), UGT1A10 (1.604), UGT1A9 (1.475), UGT1A8 (1.158), UGT1A1 (0.792), UGT1A6 (0.764), UGT1A4 (0.483), UGT2A1 (0.348), XYLB (0.313), DHDH (0.301), AKR1B1 (0.282), GUSB (0.183), UGT2B17 (0.171), RPE (0.102), UGDH (0.043), DCXR (0.033), UGP2 (-0.009), CRYL1 (-0.272), UGT2B7 (-0.391), UGT1A5 (-1.857),
KEGG_PARKINSONS_DISEASE	0.00675436	2.49355	0.00675436	0.176578	111	0.00675436	NDUFA3 (0.492), COX6B2 (0.474), UCHL1 (0.471), UQCRHL (0.354), ND6 (0.312), ND4L (0.273), ATP8 (0.223), COX2 (0.185), ND5 (0.174), NDUFA4 (0.172), ND4 (0.168), NDUFS2 (0.149), NDUFA10 (0.147), LRRK2 (0.143), COX5A (0.141), UBA1 (0.14), VDAC3 (0.131), NDUFS3 (0.127), NDUFA6 (0.123), UQCRC1 (0.122), COX4I2 (0.121), SLC25A6 (0.115), NDUFA7 (0.114), SNCAIP (0.114), NDUFB5 (0.11), NDUFS7 (0.11), ATP6 …
KEGG_CITRATE_CYCLE_TCA_CYCLE	0.00917665	2.43841	0.00917665	0.203194	29	0.00917665	PCK1 (0.429), OGDHL (0.363), ACLY (0.358), FH (0.325), PCK2 (0.283), ACO2 (0.192), CS (0.191), SUCLG1 (0.162), MDH2 (0.161), PDHB (0.154), DLST (0.148), PDHA1 (0.14), IDH3B (0.139), OGDH (0.125), IDH3G (0.119), DLD (0.112), MDH1 (0.091), ACO1 (0.038), SUCLA2 (0.035), SDHB (0.032), SDHC (-0.01), SDHD (-0.024), SUCLG2 (-0.031), IDH1 (-0.039), DLAT (-0.055), SDHA (-0.058), IDH2 (-0.062), PC (-0.084)…
KEGG_TYROSINE_METABOLISM	0.0106826	2.34902	0.0106826	0.203194	40	0.0106826	ADH4 (1.71), ADH1C (1.323), TYR (1.063), TYRP1 (1.044), DCT (0.905), ALDH3A1 (0.872), HGD (0.669), TRMT11 (0.665), PNMT (0.592), AOC3 (0.571), TPO (0.567), ADH6 (0.525), TPO (0.495), IL4I1 (0.463), ADH1A (0.41), FAH (0.301), ADH7 (0.297), MAOA (0.135), GOT1 (0.135), ALDH3B2 (0.131), ADH5 (0.119), ALDH3B1 (0.07), COMT (0.069), TH (0.069), METTL2B (0.054), MIF (0.044), LCMT1 (0.017), GOT2 (0.012), …
KEGG_PROXIMAL_TUBULE_BICARBONATE_RECLAMATION	0.0111525	2.3698	0.0111525	0.203194	23	0.0111525	CA4 (1.42), SLC38A3 (0.604), ATP1A2 (0.585), SLC9A3 (0.478), ATP1A4 (0.468), PCK1 (0.429), GLUD2 (0.379), ATP1A3 (0.297), PCK2 (0.283), ATP1B4 (0.249), GLS2 (0.231), GLS (0.169), SLC4A4 (0.133), MDH1 (0.091), CA2 (0.083), GLUD1 (0.072), SLC25A10 (0.048), ATP1A1 (0.02), ATP1B3 (0.012), ATP1B2 (-0.027), AQP1 (-0.087), ATP1B1 (-0.114), SLC9A3 (-0.114), FXYD2 (-0.317),
KEGG_HUNTINGTONS_DISEASE	0.0122138	2.26191	0.0122138	0.203194	163	0.0122138	TGM2 (1.157), DNAH1 (0.989), DNAH2 (0.949), PLCB2 (0.599), PLCB4 (0.583), NDUFA3 (0.492), COX6B2 (0.474), CREB5 (0.407), GRIN2B (0.405), UQCRHL (0.354), DNAH3 (0.298), POLR2A (0.246), ATP8 (0.223), CASP8 (0.195), COX2 (0.185), TAF4 (0.179), NDUFA4 (0.172), SOD2 (0.159), CREBBP (0.158), NDUFS2 (0.149), DCTN4 (0.148), NDUFA10 (0.147), AP2S1 (0.145), COX5A (0.141), VDAC3 (0.131), NDUFS3 (0.127), NDU…
KEGG_STEROID_HORMONE_BIOSYNTHESIS	0.014688	2.21475	0.014688	0.223991	46	0.014688	CYP1A1 (4.56), CYP1B1 (2.945), UGT1A3 (1.948), UGT1A7 (1.634), UGT1A10 (1.604), UGT1A9 (1.475), UGT1A8 (1.158), AKR1C4 (1.067), CYP19A1 (0.993), CYP17A1 (0.928), HSD17B2 (0.843), UGT1A1 (0.792), UGT1A6 (0.764), AKR1C2 (0.564), UGT1A4 (0.483), AKR1C3 (0.47), AKR1C1 (0.378), CYP21A2 (0.368), UGT2A1 (0.348), CYP7A1 (0.319), CYP21A2 (0.308), CYP3A4 (0.251), HSD17B12 (0.182), UGT2B17 (0.171), HSD17B6 …
KEGG_FATTY_ACID_METABOLISM	0.0182801	2.12587	0.0182801	0.257328	42	0.0182801	ADH4 (1.71), ADH1C (1.323), CYP4A22 (0.625), ADH6 (0.525), CPT1A (0.48), CPT1B (0.438), CPT1C (0.412), ADH1A (0.41), ACSL6 (0.405), ADH7 (0.297), ACAA2 (0.259), ALDH7A1 (0.172), HADHB (0.167), CPT2 (0.151), ACSL1 (0.135), ACADVL (0.128), ADH5 (0.119), ACSL5 (0.1), ACAT1 (0.09), ACSL3 (0.089), ACOX1 (0.077), ECI2 (0.076), HADHA (0.07), ALDH3A2 (0.045), ECHS1 (0.039), ACADSB (0.025), ACADM (0.019),…
KEGG_ALZHEIMERS_DISEASE	0.0226775	2.0105	0.0226775	0.263831	147	0.0226775	GRIN2A (1.495), MAPT (0.807), TNF (0.76), ATP2A1 (0.671), PLCB2 (0.599), PLCB4 (0.583), NDUFA3 (0.492), COX6B2 (0.474), GRIN2B (0.405), MME (0.357), UQCRHL (0.354), CACNA1S (0.345), GRIN2D (0.344), GRIN2C (0.333), ATF6 (0.286), IDE (0.241), RYR3 (0.237), ATP8 (0.223), CASP8 (0.195), GAPDH (0.188), COX2 (0.185), ATP2A3 (0.182), NOS1 (0.175), NDUFA4 (0.172), IL1B (0.165), NDUFS2 (0.149), NDUFA10 (0…
KEGG_ETHER_LIPID_METABOLISM	0.0247924	2.00701	0.0247924	0.263831	29	0.0247924	PLA2G10 (1.268), PLA2G2C (0.892), PLA2G2E (0.606), PLA2G2A (0.578), ENPP6 (0.574), PLA2G5 (0.427), PLA2G4B (0.413), PLA2G6 (0.349), PLA2G7 (0.328), PLA2G4A (0.209), PAFAH2 (0.137), ENPP2 (0.116), LPCAT4 (0.108), PAFAH1B3 (0.086), LPCAT2 (0.084), PLD2 (0.082), AGPS (0.077), PLD1 (0.072), JMJD7-PLA2G4B (0.071), PLA2G4E (0.051), PAFAH1B2 (0.02), PAFAH1B1 (0.019), CHPT1 (-0.032), PLA2G12A (-0.046), P…
KEGG_DRUG_METABOLISM_CYTOCHROME_P450	0.0256468	1.9677	0.0256468	0.263831	66	0.0256468	UGT1A3 (1.948), ADH4 (1.71), UGT1A7 (1.634), UGT1A10 (1.604), UGT1A9 (1.475), ADH1C (1.323), GSTT2 (1.307), UGT1A8 (1.158), CYP1A2 (1.042), GSTA1 (0.993), CYP2A13 (0.948), ALDH3A1 (0.872), UGT1A1 (0.792), UGT1A6 (0.764), ADH6 (0.525), GSTM1 (0.523), GSTM5 (0.486), UGT1A4 (0.483), CYP2D6 (0.483), ADH1A (0.41), GSTA2 (0.399), GSTM2 (0.376), UGT2A1 (0.348), MGST1 (0.344), ADH7 (0.297), CYP3A4 (0.251…
KEGG_TASTE_TRANSDUCTION	0.0259252	1.98139	0.0259252	0.263831	33	0.0259252	TAS2R19 (1.328), TAS2R3 (1.147), TAS1R2 (1.062), GNG3 (0.944), TRPM5 (0.612), PLCB2 (0.599), TAS2R20 (0.494), TAS2R20 (0.494), GNB3 (0.393), CACNA1B (0.363), TAS1R1 (0.326), TAS1R3 (0.229), TAS2R14 (0.207), TAS2R60 (0.195), PRKACB (0.157), ADCY6 (0.148), ADCY4 (0.098), GNAS (0.084), SCNN1B (0.079), TAS2R5 (0.078), TAS2R4 (0.071), TAS2R50 (0.034), TAS2R10 (0.034), PRKX (-0.024), PRKACA (-0.034), S…
KEGG_RETINOL_METABOLISM	0.0259506	1.96565	0.0259506	0.263831	57	0.0259506	CYP1A1 (4.56), UGT1A3 (1.948), ADH4 (1.71), UGT1A7 (1.634), UGT1A10 (1.604), UGT1A9 (1.475), ADH1C (1.323), UGT1A8 (1.158), CYP1A2 (1.042), CYP2A13 (0.948), UGT1A1 (0.792), UGT1A6 (0.764), CYP4A22 (0.625), RPE65 (0.537), ADH6 (0.525), UGT1A4 (0.483), CYP26A1 (0.432), ADH1A (0.41), CYP26C1 (0.405), ALDH1A2 (0.383), UGT2A1 (0.348), ADH7 (0.297), CYP3A4 (0.251), RDH16 (0.22), ALDH1A1 (0.2), RDH12 (0…
KEGG_PORPHYRIN_AND_CHLOROPHYLL_METABOLISM	0.028759	1.93318	0.028759	0.264786	34	0.028759	UGT1A3 (1.948), UGT1A7 (1.634), UGT1A10 (1.604), UGT1A9 (1.475), UGT1A8 (1.158), ALAS2 (0.882), UGT1A1 (0.792), UGT1A6 (0.764), UGT1A4 (0.483), UGT2A1 (0.348), GUSB (0.183), ALAS1 (0.176), HMOX1 (0.175), UGT2B17 (0.171), HMOX2 (0.159), UROS (0.11), EARS2 (0.07), UROD (0.058), HCCS (0.057), BLVRB (0.053), EPRS (0.046), HMBS (0.024), FECH (0.023), COX10 (-0.033), COX15 (-0.034), MMAB (-0.041), PPOX…
KEGG_SPLICEOSOME	0.0289384	1.90704	0.0289384	0.264786	123	0.0289384	DDX39B (3.228), DHX16 (2.187), HSPA1A (1.627), DDX39B (1.39), HSPA1A (1.308), DHX16 (0.905), HSPA1B (0.796), HSPA1L (0.787), DHX16 (0.743), HSPA1B (0.563), DDX39B (0.489), DHX16 (0.489), PUF60 (0.488), DDX39B (0.475), HSPA6 (0.36), HSPA8 (0.32), DHX8 (0.244), EFTUD2 (0.236), U2SURP (0.194), HSPA2 (0.185), SNRPB2 (0.171), THOC2 (0.16), SF3A1 (0.158), DDX5 (0.157), SF3B4 (0.148), SNRPD1 (0.133), HS…
KEGG_CARDIAC_MUSCLE_CONTRACTION	0.0325459	1.85948	0.0325459	0.283615	70	0.0325459	RYR2 (1.059), ATP1A2 (0.585), CACNG2 (0.544), SLC9A6 (0.475), COX6B2 (0.474), ATP1A4 (0.468), TPM1 (0.434), ACTC1 (0.372), UQCRHL (0.354), CACNA1S (0.345), ATP1A3 (0.297), TNNC1 (0.249), ATP1B4 (0.249), CACNB2 (0.237), CACNB1 (0.194), MYL2 (0.192), COX2 (0.185), CACNA2D3 (0.184), MYH6 (0.171), COX5A (0.141), SLC9A1 (0.133), MYH7 (0.132), UQCRC1 (0.122), COX4I2 (0.121), CACNA2D1 (0.111), TNNT2 (0.…
KEGG_MISMATCH_REPAIR	0.0365477	1.84977	0.0365477	0.30401	23	0.0365477	RPA4 (0.691), EXO1 (0.177), MSH6 (0.168), MLH1 (0.151), SSBP1 (0.131), RFC1 (0.129), RPA1 (0.128), MSH3 (0.123), RPA3 (0.076), SSBP1 (0.059), RFC4 (0.058), MSH2 (0.051), POLD2 (0.048), PCNA (0.038), MLH3 (0.031), RFC5 (0.02), RFC2 (0.018), RFC3 (0.012), LIG1 (0.001), RPA2 (-0.003), PMS2 (-0.008), POLD4 (-0.03), POLD3 (-0.06), POLD1 (-0.09),
KEGG_ALANINE_ASPARTATE_AND_GLUTAMATE_METABOLISM	0.0388769	1.79472	0.0388769	0.309325	31	0.0388769	GAD1 (0.8), GPT (0.486), IL4I1 (0.463), ALDH5A1 (0.443), GLUD2 (0.379), GFPT1 (0.347), ASS1 (0.257), ASNS (0.24), GLS2 (0.231), ADSL (0.224), NIT2 (0.216), GLS (0.169), GOT1 (0.135), AGXT2 (0.129), PPAT (0.125), CAD (0.106), ASPA (0.101), GLUD1 (0.072), GOT2 (0.012), ADSS (0.008), GPT2 (0.008), GLUL (-0.027), ADSSL1 (-0.053), ASL (-0.059), ALDH4A1 (-0.065), ABAT (-0.093), DDO (-0.113), GFPT2 (-0.…
KEGG_VALINE_LEUCINE_AND_ISOLEUCINE_BIOSYNTHESIS	0.0423307	1.8431	0.0423307	0.322771	10	0.0423307	VARS (0.787), VARS2 (0.644), VARS2 (0.571), VARS (0.526), VARS2 (0.485), VARS2 (0.467), VARS (0.368), VARS2 (0.308), VARS (0.24), LARS (0.204), PDHB (0.154), PDHA1 (0.14), IARS (0.129), BCAT1 (0.124), VARS (0.065), IARS2 (0.037), BCAT2 (-0.028), VARS2 (-0.072), LARS2 (-0.084), VARS2 (-0.581), VARS2 (-0.616), VARS2 (-2.314), VARS2 (-3.813),
KEGG_PPAR_SIGNALING_PATHWAY	0.0446662	1.71194	0.0446662	0.326957	65	0.0446662	FABP7 (1.415), FABP3 (0.719), CYP4A22 (0.625), SLC27A2 (0.58), CD36 (0.494), RXRB (0.491), CPT1A (0.48), HMGCS2 (0.47), CPT1B (0.438), PCK1 (0.429), CPT1C (0.412), ACSL6 (0.405), CYP7A1 (0.319), PCK2 (0.283), RXRG (0.263), ME1 (0.26), GK (0.207), RXRB (0.191), OLR1 (0.162), CPT2 (0.151), SLC27A4 (0.148), PLTP (0.137), ACSL1 (0.135), UBC (0.132), PLIN1 (0.118), ACSL5 (0.1), PPARG (0.098), FABP4 (0…
KEGG_GLYCOSAMINOGLYCAN_DEGRADATION	0.0497788	1.68695	0.0497788	0.350367	21	0.0497788	IDUA (0.67), HYAL4 (0.535), HYAL1 (0.49), HPSE2 (0.419), SPAM1 (0.377), HYAL2 (0.269), GUSB (0.183), HPSE (0.158), GNS (0.138), GALNS (0.077), HS3ST3A1 (0.071), SGSH (0.064), GLB1 (0.056), ARSB (-0.01), HEXA (-0.018), HGSNAT (-0.027), HYAL3 (-0.069), NAGLU (-0.071), HEXB (-0.097), HS3ST3B1 (-0.115), IDS (-0.154),

## Sheet: Reactome down
	p.geomean	stat.mean	p.val	q.val	set.size	exp1	Genes
REACTOME_CHEMOKINE_RECEPTORS_BIND_CHEMOKINES	0.00481625	-2.64294	0.00481625	0.999986	49	0.00481625	CCL4 (1.35), CCL20 (1.119), CXCR5 (0.496), CCR10 (0.465), CCL25 (0.24), CCR4 (0.222), CXCL6 (0.188), CCL16 (0.172), CCR5 (0.126), CCL22 (0.104), CXCR6 (0.1), CCL5 (0.095), CX3CR1 (0.094), PPBP (0.094), CCL3L1 (0.063), CXCL12 (0.024), CCR2 (-0.042), CXCL16 (-0.057), CXCR4 (-0.082), CCL16 (-0.084), CX3CL1 (-0.098), CCL21 (-0.099), CCL28 (-0.106), CCL17 (-0.128), CCR6 (-0.15), XCL1 (-0.208), CXCR2 (…
REACTOME_INTERFERON_ALPHA_BETA_SIGNALING	0.0075391	-2.47377	0.0075391	0.999986	51	0.0075391	HLA-A (3.229), HLA-A (1.264), HLA-F (0.966), HLA-G (0.882), HLA-G (0.59), HLA-C (0.54), HLA-B (0.507), HLA-G (0.483), IFNAR2 (0.451), IRF4 (0.355), OASL (0.305), HLA-C (0.303), OAS1 (0.245), IRF8 (0.197), IRF7 (0.185), HLA-A (0.175), HLA-B (0.143), IFNAR1 (0.105), IFI6 (0.077), PSMB8 (0.032), IFIT1 (0.03), IRF3 (0.026), RNASEL (0.019), PSMB8 (0.015), HLA-A (0.003), IFNB1 (0.002), PTPN6 (-0.002), …
REACTOME_SIGNALING_BY_BMP	0.0264246	-1.99337	0.0264246	0.999986	22	0.0264246	CHRDL1 (0.348), ACVR2A (0.238), ZFYVE16 (0.102), UBE2D3 (0.03), ACVR2B (0.022), SMURF1 (0.012), SMAD5 (-0.027), BMPR2 (-0.076), SMAD7 (-0.077), SMAD1 (-0.104), SMAD4 (-0.146), SKI (-0.147), BMP2 (-0.159), BMPR1A (-0.173), SMURF2 (-0.177), FSTL1 (-0.216), BMPR1B (-0.241), SMAD6 (-0.268), NOG (-0.303), UBE2D1 (-0.316), GREM2 (-0.37), CER1 (-1.488),
REACTOME_KERATAN_SULFATE_BIOSYNTHESIS	0.0292176	-1.94096	0.0292176	0.999986	25	0.0292176	ST3GAL6 (0.188), CHST6 (0.177), CHST2 (0.123), B4GALT3 (0.052), OGN (0.032), B3GNT3 (0.029), KERA (-0.031), ST3GAL2 (-0.041), B4GALT2 (-0.05), CHST1 (-0.065), B3GNT2 (-0.068), B3GNT4 (-0.069), B4GALT4 (-0.077), B4GALT6 (-0.078), ST3GAL1 (-0.091), ST3GAL3 (-0.102), PRELP (-0.158), B3GNT7 (-0.176), B4GALT5 (-0.193), ACAN (-0.21), B4GALT1 (-0.243), FMOD (-0.325), OMD (-0.375), LUM (-0.654), CHST5 (-…
REACTOME_CLASS_A1_RHODOPSIN_LIKE_RECEPTORS	0.0359412	-1.8039	0.0359412	0.999986	245	0.0359412	CCKBR (1.913), CCL4 (1.35), GALR3 (1.158), TAC1 (1.141), CCL20 (1.119), GPR17 (1.027), FFAR1 (1.001), ADORA3 (0.886), EDN3 (0.886), QRFP (0.839), HTR2B (0.838), OPN4 (0.827), PENK (0.735), P2RY10 (0.722), EDN2 (0.679), TRH (0.674), DRD1 (0.664), NPFFR2 (0.662), SAA1 (0.63), CNR2 (0.627), P2RY6 (0.627), HTR1B (0.605), TACR3 (0.575), NPY1R (0.54), CHRM1 (0.517), GPR55 (0.503), CXCR5 (0.496), NPY5R …
REACTOME_COLLAGEN_FORMATION	0.0371019	-1.80338	0.0371019	0.999986	54	0.0371019	COL11A2 (2.716), COL11A2 (1.247), COL8A1 (0.738), COL4A3 (0.692), TLL1 (0.574), TLL2 (0.447), COL2A1 (0.384), COL9A2 (0.26), ADAMTS14 (0.172), PCOLCE2 (0.157), P4HB (0.154), COL9A3 (0.149), PPIB (0.131), COL15A1 (0.123), COL22A1 (0.097), COL4A1 (0.053), COL4A2 (0.045), COL13A1 (0.039), BMP1 (0.039), CRTAP (0.016), COL4A4 (0.012), PLOD3 (-0.006), COL9A1 (-0.034), COL5A3 (-0.053), COL28A1 (-0.058),…
REACTOME_REGULATION_OF_IFNG_SIGNALING	0.0372614	-1.8714	0.0372614	0.999986	13	0.0372614	PTPN2 (0.095), PIAS1 (0.052), PTPN6 (-0.002), IFNGR1 (-0.015), STAT1 (-0.083), JAK1 (-0.092), PTPN1 (-0.11), SUMO1 (-0.125), JAK2 (-0.139), IFNGR2 (-0.165), IFNGR2 (-0.274), SOCS1 (-0.418), IFNG (-0.641), SOCS3 (-0.997),
REACTOME_INTERFERON_GAMMA_SIGNALING	0.0386222	-1.78284	0.0386222	0.999986	59	0.0386222	HLA-DPB1 (3.246), HLA-A (3.229), HLA-DQA1 (1.447), HLA-A (1.264), HLA-DPB1 (1.237), HLA-F (0.966), HLA-G (0.882), CAMK2B (0.644), HLA-G (0.59), HLA-DQA1 (0.559), HLA-C (0.54), HLA-B (0.507), HLA-DRB5 (0.505), HLA-G (0.483), HLA-DQA1 (0.454), HLA-DRB1 (0.447), HLA-DRB1 (0.412), HLA-DRB1 (0.397), IRF4 (0.355), OASL (0.305), HLA-C (0.303), OAS1 (0.245), HLA-DPA1 (0.233), IRF8 (0.197), IRF7 (0.185), …
REACTOME_EXTRACELLULAR_MATRIX_ORGANIZATION	0.0424943	-1.73303	0.0424943	0.999986	83	0.0424943	COL11A2 (2.716), MMP25 (1.292), COL11A2 (1.247), COL8A1 (0.738), COL4A3 (0.692), TLL1 (0.574), MMP8 (0.49), TLL2 (0.447), MMP17 (0.417), COL2A1 (0.384), COL9A2 (0.26), MMP15 (0.249), MMP11 (0.204), ADAMTS14 (0.172), MMP3 (0.161), PCOLCE2 (0.157), P4HB (0.154), COL9A3 (0.149), PPIB (0.131), KLK2 (0.126), COL15A1 (0.123), COL22A1 (0.097), MMP9 (0.086), CMA1 (0.072), FURIN (0.071), CTRB2 (0.066), CT…
REACTOME_REGULATION_OF_IFNA_SIGNALING	0.0425907	-1.80731	0.0425907	0.999986	13	0.0425907	IFNAR2 (0.451), IFNAR1 (0.105), IFNB1 (0.002), PTPN6 (-0.002), TYK2 (-0.029), IFNAR2 (-0.062), STAT1 (-0.083), JAK1 (-0.092), PTPN1 (-0.11), STAT2 (-0.114), USP18 (-0.12), IFNA5 (-0.241), SOCS1 (-0.418), SOCS3 (-0.997),
REACTOME_GENERIC_TRANSCRIPTION_PATHWAY	0.0425959	-1.72401	0.0425959	0.999986	331	0.0425959	ZNF98 (1.591), NOTCH4 (1.514), ESRRG (1.203), ZNF311 (0.776), ZNF560 (0.668), NCOA3 (0.596), NR1I3 (0.589), NOTCH4 (0.53), RXRB (0.491), ZNF610 (0.481), ZNF460 (0.47), HNF4G (0.427), ZNF311 (0.415), ESR2 (0.409), ZNF479 (0.405), ZNF214 (0.375), NOTCH4 (0.335), RORA (0.324), ZNF583 (0.299), NOTCH2 (0.277), ZNF169 (0.269), RXRG (0.263), SKIL (0.23), ZNF19 (0.226), ZNF552 (0.21), RBL1 (0.203), ZNF45…
REACTOME_PEPTIDE_LIGAND_BINDING_RECEPTORS	0.0452433	-1.69865	0.0452433	0.999986	148	0.0452433	CCKBR (1.913), CCL4 (1.35), GALR3 (1.158), TAC1 (1.141), CCL20 (1.119), EDN3 (0.886), QRFP (0.839), PENK (0.735), EDN2 (0.679), TRH (0.674), NPFFR2 (0.662), SAA1 (0.63), TACR3 (0.575), NPY1R (0.54), CXCR5 (0.496), NPY5R (0.495), MC2R (0.489), CCR10 (0.465), GAST (0.441), PRLHR (0.425), NPW (0.409), C5 (0.352), EDNRB (0.32), MCHR2 (0.309), AGT (0.292), GALR2 (0.251), MC4R (0.245), TACR1 (0.244), C…
REACTOME_LIGAND_GATED_ION_CHANNEL_TRANSPORT	0.0464613	-1.72186	0.0464613	0.999986	21	0.0464613	GABRR1 (1.036), GLRA3 (0.308), GABRA1 (0.181), GABRG3 (0.163), GABRB1 (0.097), GABRR2 (0.021), HTR3B (-0.012), GABRA4 (-0.082), GABRA2 (-0.104), GABRA6 (-0.117), GABRA3 (-0.179), GABRB2 (-0.262), ARHGEF9 (-0.283), GABRA5 (-0.307), HTR3C (-0.345), HTR3A (-0.348), GLRB (-0.353), GABRG2 (-0.545), GLRA1 (-1.022), GLRA2 (-1.2), GABRB3 (-1.331),
REACTOME_KERATAN_SULFATE_KERATIN_METABOLISM	0.0467739	-1.70731	0.0467739	0.999986	29	0.0467739	ST3GAL6 (0.188), CHST6 (0.177), GNS (0.138), CHST2 (0.123), GLB1 (0.056), B4GALT3 (0.052), OGN (0.032), B3GNT3 (0.029), HEXA (-0.018), KERA (-0.031), ST3GAL2 (-0.041), B4GALT2 (-0.05), CHST1 (-0.065), B3GNT2 (-0.068), B3GNT4 (-0.069), B4GALT4 (-0.077), B4GALT6 (-0.078), ST3GAL1 (-0.091), HEXB (-0.097), ST3GAL3 (-0.102), PRELP (-0.158), B3GNT7 (-0.176), B4GALT5 (-0.193), ACAN (-0.21), B4GALT1 (-0.…
REACTOME_REGULATION_OF_BETA_CELL_DEVELOPMENT	0.0480004	-1.70196	0.0480004	0.999986	23	0.0480004	AKT3 (0.988), NKX6-1 (0.655), PAX6 (0.496), PKLR (0.457), HNF4G (0.427), INSM1 (0.217), FOXO1 (0.141), RBPJ (0.106), AKT1 (-0.039), AKT2 (-0.041), AKT3 (-0.081), HES1 (-0.088), FGF10 (-0.091), ONECUT1 (-0.203), IAPP (-0.288), ONECUT3 (-0.329), NEUROD1 (-0.378), GCK (-0.4), NR5A2 (-0.449), HNF1A (-0.473), HNF4A (-0.527), FOXA3 (-0.593), FOXA2 (-0.613), PKLR (-0.676), MAFA (-1.172),
REACTOME_TIGHT_JUNCTION_INTERACTIONS	0.0482565	-1.69268	0.0482565	0.999986	27	0.0482565	CLDN6 (0.708), CLDN19 (0.499), CLDN15 (0.238), CLDN16 (0.086), CLDN12 (0.049), CLDN5 (0.038), F11R (0.022), CLDN4 (0.014), CLDN11 (-0.015), MPP5 (-0.038), PARD6A (-0.046), CLDN8 (-0.066), PARD6G (-0.074), PARD6B (-0.097), CLDN3 (-0.108), CRB3 (-0.141), PRKCI (-0.146), PARD3 (-0.147), CLDN20 (-0.147), CLDN14 (-0.211), CLDN1 (-0.214), CLDN18 (-0.309), CLDN7 (-0.35), CLDN22 (-0.595), CLDN17 (-0.617)…

## Sheet: Reactome up
Pathway	p.geomean	stat.mean	p.val	q.val		set.size	exp1	Genes
REACTOME_TCA_CYCLE_AND_RESPIRATORY_ELECTRON_TRANSPORT	1.38903e-05	4.29859	1.38903e-05	0.00883424	Reactome	116	1.38903e-05	NDUFA3 (0.492), UCP3 (0.408), UQCRHL (0.354), FH (0.325), ADHFE1 (0.316), ND6 (0.312), ETFDH (0.3), PDK4 (0.294), PDP2 (0.282), ND4L (0.273), LDHB (0.249), ATP8 (0.223), ACO2 (0.192), CS (0.191), COX2 (0.185), ND5 (0.174), NDUFA4 (0.172), ND4 (0.168), SUCLG1 (0.162), MDH2 (0.161), PDHB (0.154), PDHX (0.153), NDUFS2 (0.149), DLST (0.148), NDUFA10 (0.147), COX5A (0.141), PDHA1 (0.14), IDH3B (0.139)…	119
REACTOME_TRNA_AMINOACYLATION	0.000106369	3.93076	0.000106369	0.0188178	Reactome	42	0.000106369	VARS (0.787), VARS2 (0.644), VARS2 (0.571), VARS (0.526), VARS2 (0.485), VARS2 (0.467), VARS (0.368), WARS (0.327), AARS (0.309), VARS2 (0.308), SARS2 (0.272), DARS2 (0.27), MARS (0.254), RARS (0.246), VARS (0.24), NARS (0.207), LARS (0.204), FARSA (0.186), GARS (0.178), AIMP2 (0.173), WARS2 (0.169), CARS (0.167), AIMP1 (0.155), FARSB (0.148), YARS (0.134), TARS (0.13), IARS (0.129), SARS (0.126)…	56
REACTOME_ASSEMBLY_OF_THE_PRE_REPLICATIVE_COMPLEX	0.000131831	3.79544	0.000131831	0.0188178	Reactome	63	0.000131831	PSMB9 (1.124), PSMA8 (0.478), MCM5 (0.28), ORC4 (0.253), MCM2 (0.238), PSMA5 (0.194), ORC2 (0.19), CDT1 (0.186), PSMB7 (0.178), CDC6 (0.175), PSMC3 (0.165), PSMC2 (0.163), PSMD7 (0.146), PSMD14 (0.145), PSMD2 (0.137), PSMD5 (0.131), PSMC4 (0.124), PSMB6 (0.12), PSMC1 (0.12), PSMD11 (0.12), ORC1 (0.12), PSMB10 (0.118), PSMB9 (0.117), PSMD8 (0.115), PSMC5 (0.11), E2F1 (0.104), ORC3 (0.098), PSMD12 …	67
REACTOME_M_G1_TRANSITION	0.000136641	3.74362	0.000136641	0.0188178	Reactome	78	0.000136641	POLA2 (1.501), PSMB9 (1.124), RPA4 (0.691), PSMA8 (0.478), MCM10 (0.294), MCM5 (0.28), ORC4 (0.253), MCM2 (0.238), PSMA5 (0.194), ORC2 (0.19), CDT1 (0.186), POLA2 (0.183), PSMB7 (0.178), CDC6 (0.175), PRIM2 (0.168), PSMC3 (0.165), PSMC2 (0.163), PSMD7 (0.146), PSMD14 (0.145), PSMD2 (0.137), PSMD5 (0.131), RPA1 (0.128), PSMC4 (0.124), PSMB6 (0.12), PSMC1 (0.12), PSMD11 (0.12), ORC1 (0.12), PSMB10 …	83
REACTOME_CYTOSOLIC_TRNA_AMINOACYLATION	0.000168724	4.06099	0.000168724	0.0188178	Reactome	24	0.000168724	VARS (0.787), VARS (0.526), VARS (0.368), WARS (0.327), AARS (0.309), MARS (0.254), RARS (0.246), VARS (0.24), NARS (0.207), LARS (0.204), FARSA (0.186), GARS (0.178), AIMP2 (0.173), CARS (0.167), AIMP1 (0.155), FARSB (0.148), YARS (0.134), TARS (0.13), IARS (0.129), SARS (0.126), KARS (0.091), QARS (0.078), DARS (0.074), EEF1E1 (0.066), VARS (0.065), CARS (0.061), HARS (0.055), EPRS (0.046), PPA…
REACTOME_HIV_INFECTION	0.00020596	3.56945	0.00020596	0.0188178	Reactome	185	0.00020596	HLA-A (3.229), CTDP1 (2.745), HLA-A (1.264), PSMB9 (1.124), GTF2H4 (0.657), PSMA8 (0.478), CD28 (0.478), GTF2H2B (0.43), CD247 (0.407), LCK (0.354), GTF2E1 (0.318), NUP188 (0.272), MNAT1 (0.255), POLR2A (0.246), NUP107 (0.242), KPNA1 (0.218), NPM1 (0.21), PSMA5 (0.194), RNGTT (0.186), GTF2F1 (0.183), NUP214 (0.182), TAF4 (0.179), PSMB7 (0.178), XPO1 (0.177), NUP43 (0.176), HLA-A (0.175), CCNT1 (0…
REACTOME_HOST_INTERACTIONS_OF_HIV_FACTORS	0.000207114	3.59235	0.000207114	0.0188178	Reactome	117	0.000207114	HLA-A (3.229), HLA-A (1.264), PSMB9 (1.124), PSMA8 (0.478), CD28 (0.478), CD247 (0.407), LCK (0.354), NUP188 (0.272), NUP107 (0.242), KPNA1 (0.218), NPM1 (0.21), PSMA5 (0.194), NUP214 (0.182), PSMB7 (0.178), XPO1 (0.177), NUP43 (0.176), HLA-A (0.175), CCNT1 (0.173), PSMC3 (0.165), PSMC2 (0.163), PSMD7 (0.146), AP2S1 (0.145), AP1B1 (0.145), PSMD14 (0.145), ELMO1 (0.143), AP1S1 (0.14), NUP62 (0.139…
REACTOME_CELL_CYCLE_CHECKPOINTS	0.000336231	3.45959	0.000336231	0.0212954	Reactome	110	0.000336231	PSMB9 (1.124), PSMA8 (0.478), CDK1 (0.418), MCM10 (0.294), MCM5 (0.28), MAD1L1 (0.255), ORC4 (0.253), CCNB1 (0.24), MCM2 (0.238), ANAPC1 (0.23), MAD2L1 (0.212), WEE1 (0.201), PSMA5 (0.194), ORC2 (0.19), PSMB7 (0.178), CDC6 (0.175), PSMC3 (0.165), PSMC2 (0.163), RAD1 (0.153), PSMD7 (0.146), PSMD14 (0.145), ANAPC7 (0.139), PSMD2 (0.137), PSMD5 (0.131), RPA1 (0.128), ANAPC2 (0.127), PSMC4 (0.124), P…
REACTOME_DESTABILIZATION_OF_MRNA_BY_AUF1_HNRNP_D0	0.000349669	3.54664	0.000349669	0.0212954	Reactome	50	0.000349669	PSMB9 (1.124), HSPA1B (0.796), HSPA1B (0.563), PSMA8 (0.478), HSPA8 (0.32), PSMA5 (0.194), PSMB7 (0.178), PSMC3 (0.165), PSMC2 (0.163), PSMD7 (0.146), PSMD14 (0.145), PSMD2 (0.137), PSMD5 (0.131), HSPA1B (0.128), PSMC4 (0.124), PSMB6 (0.12), PSMC1 (0.12), PSMD11 (0.12), PSMB10 (0.118), PSMB9 (0.117), PSMD8 (0.115), PSMC5 (0.11), PSMD12 (0.093), UBA52 (0.088), PSMD13 (0.085), PSMD3 (0.082), PSMB3 …
REACTOME_RESPIRATORY_ELECTRON_TRANSPORT_ATP_SYNTHESIS_BY_CHEMIOSMOTIC_COUPLING_AND_HEAT_PRODUCTION_BY_UNCOUPLING_PROTEINS_	0.000367826	3.46808	0.000367826	0.0212954	Reactome	80	0.000367826	NDUFA3 (0.492), UCP3 (0.408), UQCRHL (0.354), ND6 (0.312), ETFDH (0.3), ND4L (0.273), ATP8 (0.223), COX2 (0.185), ND5 (0.174), NDUFA4 (0.172), ND4 (0.168), NDUFS2 (0.149), NDUFA10 (0.147), COX5A (0.141), NDUFS3 (0.127), NDUFA6 (0.123), UQCRC1 (0.122), NDUFA7 (0.114), NDUFB5 (0.11), NDUFS7 (0.11), ATP6 (0.107), ETFB (0.107), COX7C (0.098), NDUFA9 (0.097), COX1 (0.09), NDUFAB1 (0.084), COX7B (0.083…
REACTOME_CDT1_ASSOCIATION_WITH_THE_CDC6_ORC_ORIGIN_COMPLEX	0.000368317	3.51258	0.000368317	0.0212954	Reactome	54	0.000368317	PSMB9 (1.124), PSMA8 (0.478), ORC4 (0.253), PSMA5 (0.194), ORC2 (0.19), CDT1 (0.186), PSMB7 (0.178), CDC6 (0.175), PSMC3 (0.165), PSMC2 (0.163), PSMD7 (0.146), PSMD14 (0.145), PSMD2 (0.137), PSMD5 (0.131), PSMC4 (0.124), PSMB6 (0.12), PSMC1 (0.12), PSMD11 (0.12), ORC1 (0.12), PSMB10 (0.118), PSMB9 (0.117), PSMD8 (0.115), PSMC5 (0.11), ORC3 (0.098), PSMD12 (0.093), UBA52 (0.088), PSMD13 (0.085), P…
REACTOME_APC_C_CDC20_MEDIATED_DEGRADATION_OF_MITOTIC_PROTEINS	0.000542006	3.36479	0.000542006	0.0256165	Reactome	65	0.000542006	PSMB9 (1.124), PSMA8 (0.478), CDK1 (0.418), CCNB1 (0.24), ANAPC1 (0.23), MAD2L1 (0.212), PSMA5 (0.194), PSMB7 (0.178), PSMC3 (0.165), PSMC2 (0.163), PSMD7 (0.146), PSMD14 (0.145), ANAPC7 (0.139), PSMD2 (0.137), PSMD5 (0.131), ANAPC2 (0.127), PSMC4 (0.124), PSMB6 (0.12), PSMC1 (0.12), PSMD11 (0.12), PSMB10 (0.118), PSMB9 (0.117), BUB3 (0.116), PSMD8 (0.115), PSMC5 (0.11), PSMD12 (0.093), UBA52 (0.…
REACTOME_ORC1_REMOVAL_FROM_CHROMATIN	0.000566985	3.3473	0.000566985	0.0256165	Reactome	65	0.000566985	CCNA1 (1.326), PSMB9 (1.124), PSMA8 (0.478), MCM5 (0.28), ORC4 (0.253), MCM2 (0.238), PSMA5 (0.194), ORC2 (0.19), CDT1 (0.186), PSMB7 (0.178), CDC6 (0.175), PSMC3 (0.165), PSMC2 (0.163), PSMD7 (0.146), PSMD14 (0.145), PSMD2 (0.137), PSMD5 (0.131), PSMC4 (0.124), PSMB6 (0.12), PSMC1 (0.12), PSMD11 (0.12), ORC1 (0.12), PSMB10 (0.118), PSMB9 (0.117), PSMD8 (0.115), PSMC5 (0.11), ORC3 (0.098), PSMD12…
REACTOME_REGULATION_OF_MITOTIC_CELL_CYCLE	0.000599884	3.31606	0.000599884	0.0256165	Reactome	77	0.000599884	CCNA1 (1.326), PSMB9 (1.124), PSMA8 (0.478), CDK1 (0.418), CCNB1 (0.24), ANAPC1 (0.23), MAD2L1 (0.212), PSMA5 (0.194), PSMB7 (0.178), PSMC3 (0.165), PSMC2 (0.163), AURKB (0.146), PSMD7 (0.146), PSMD14 (0.145), ANAPC7 (0.139), PSMD2 (0.137), PSMD5 (0.131), ANAPC2 (0.127), PSMC4 (0.124), PSMB6 (0.12), PSMC1 (0.12), PSMD11 (0.12), PSMB10 (0.118), PSMB9 (0.117), BUB3 (0.116), PSMD8 (0.115), PSMC5 (0.…
REACTOME_RESPIRATORY_ELECTRON_TRANSPORT	0.000604163	3.3275	0.000604163	0.0256165	Reactome	75	0.000604163	NDUFA3 (0.492), UQCRHL (0.354), ND6 (0.312), ETFDH (0.3), ND4L (0.273), COX2 (0.185), ND5 (0.174), NDUFA4 (0.172), ND4 (0.168), NDUFS2 (0.149), NDUFA10 (0.147), COX5A (0.141), NDUFS3 (0.127), NDUFA6 (0.123), UQCRC1 (0.122), NDUFA7 (0.114), NDUFB5 (0.11), NDUFS7 (0.11), ETFB (0.107), COX7C (0.098), NDUFA9 (0.097), COX1 (0.09), NDUFAB1 (0.084), COX7B (0.083), NDUFB10 (0.08), CYC1 (0.079), COX5B (0.…
REACTOME_G1_S_TRANSITION	0.000734186	3.22787	0.000734186	0.0291839	Reactome	106	0.000734186	POLA2 (1.501), CCNA1 (1.326), PSMB9 (1.124), RPA4 (0.691), CDK1 (0.418), MCM10 (0.294), MCM5 (0.28), PPP2R3B (0.277), PPP2R1B (0.271), MNAT1 (0.255), ORC4 (0.253), CCNB1 (0.24), MCM2 (0.238), PPP2R3B (0.217), WEE1 (0.201), PSMA5 (0.194), ORC2 (0.19), CDT1 (0.186), POLA2 (0.183), PSMB7 (0.178), CDC6 (0.175), PRIM2 (0.168), PSMC3 (0.165), PSMC2 (0.163), PSMD7 (0.146), PSMD14 (0.145), PSMD2 (0.137),…
REACTOME_REGULATION_OF_ORNITHINE_DECARBOXYLASE_ODC	0.000915964	3.23476	0.000915964	0.0327354	Reactome	48	0.000915964	NQO1 (1.157), PSMB9 (1.124), ODC1 (0.608), PSMA8 (0.478), PSMA5 (0.194), PSMB7 (0.178), PSMC3 (0.165), PSMC2 (0.163), PSMD7 (0.146), PSMD14 (0.145), PSMD2 (0.137), PSMD5 (0.131), PSMC4 (0.124), PSMB6 (0.12), PSMC1 (0.12), PSMD11 (0.12), PSMB10 (0.118), PSMB9 (0.117), PSMD8 (0.115), PSMC5 (0.11), PSMD12 (0.093), PSMD13 (0.085), PSMD3 (0.082), PSMB3 (0.082), PSMA4 (0.077), PSMD1 (0.068), PSMB5 (0.0…
REACTOME_CDK_MEDIATED_PHOSPHORYLATION_AND_REMOVAL_OF_CDC6	0.000947052	3.23885	0.000947052	0.0327354	Reactome	46	0.000947052	PSMB9 (1.124), PSMA8 (0.478), PSMA5 (0.194), PSMB7 (0.178), CDC6 (0.175), PSMC3 (0.165), PSMC2 (0.163), PSMD7 (0.146), PSMD14 (0.145), PSMD2 (0.137), PSMD5 (0.131), PSMC4 (0.124), PSMB6 (0.12), PSMC1 (0.12), PSMD11 (0.12), PSMB10 (0.118), PSMB9 (0.117), PSMD8 (0.115), PSMC5 (0.11), PSMD12 (0.093), UBA52 (0.088), PSMD13 (0.085), PSMD3 (0.082), PSMB3 (0.082), PSMA4 (0.077), PSMD1 (0.068), PSMB5 (0.…
REACTOME_AUTODEGRADATION_OF_THE_E3_UBIQUITIN_LIGASE_COP1	0.000977945	3.23144	0.000977945	0.0327354	Reactome	46	0.000977945	PSMB9 (1.124), PSMA8 (0.478), PSMA5 (0.194), PSMB7 (0.178), PSMC3 (0.165), PSMC2 (0.163), PSMD7 (0.146), PSMD14 (0.145), PSMD2 (0.137), PSMD5 (0.131), PSMC4 (0.124), PSMB6 (0.12), PSMC1 (0.12), PSMD11 (0.12), PSMB10 (0.118), PSMB9 (0.117), PSMD8 (0.115), PSMC5 (0.11), PSMD12 (0.093), UBA52 (0.088), PSMD13 (0.085), PSMD3 (0.082), PSMB3 (0.082), PSMA4 (0.077), PSMD1 (0.068), PSMB5 (0.068), ATM (0.0…
REACTOME_APC_C_CDH1_MEDIATED_DEGRADATION_OF_CDC20_AND_OTHER_APC_C_CDH1_TARGETED_PROTEINS_IN_LATE_MITOSIS_EARLY_G1	0.00122703	3.11044	0.00122703	0.0384113	Reactome	64	0.00122703	PSMB9 (1.124), PSMA8 (0.478), ANAPC1 (0.23), PSMA5 (0.194), PSMB7 (0.178), PSMC3 (0.165), PSMC2 (0.163), AURKB (0.146), PSMD7 (0.146), PSMD14 (0.145), ANAPC7 (0.139), PSMD2 (0.137), PSMD5 (0.131), ANAPC2 (0.127), PSMC4 (0.124), PSMB6 (0.12), PSMC1 (0.12), PSMD11 (0.12), PSMB10 (0.118), PSMB9 (0.117), PSMD8 (0.115), PSMC5 (0.11), PSMD12 (0.093), UBA52 (0.088), ANAPC4 (0.086), PSMD13 (0.085), PSMD3…
REACTOME_METABOLISM_OF_RNA	0.0012683	3.03712	0.0012683	0.0384113	Reactome	251	0.0012683	RPS9 (2.341), CNOT3 (1.443), PSMB9 (1.124), RPL3L (0.872), HSPA1B (0.796), RPS4Y1 (0.739), SMN1 (0.689), HSPA1B (0.563), PSMA8 (0.478), EDC3 (0.39), HSPA8 (0.32), RPL26L1 (0.282), NUP188 (0.272), SMN1 (0.259), NUP107 (0.242), DIS3 (0.241), EXOSC5 (0.234), PRMT5 (0.216), WDR77 (0.214), GEMIN5 (0.205), RPS26 (0.198), EXOSC2 (0.196), PSMA5 (0.194), TGS1 (0.185), RPL14 (0.182), NUP214 (0.182), EXOSC3…
REACTOME_SCF_BETA_TRCP_MEDIATED_DEGRADATION_OF_EMI1	0.00136504	3.10888	0.00136504	0.039462	Reactome	49	0.00136504	PSMB9 (1.124), PSMA8 (0.478), PSMA5 (0.194), PSMB7 (0.178), PSMC3 (0.165), PSMC2 (0.163), PSMD7 (0.146), PSMD14 (0.145), PSMD2 (0.137), PSMD5 (0.131), PSMC4 (0.124), PSMB6 (0.12), PSMC1 (0.12), PSMD11 (0.12), PSMB10 (0.118), PSMB9 (0.117), PSMD8 (0.115), PSMC5 (0.11), PSMD12 (0.093), UBA52 (0.088), PSMD13 (0.085), PSMD3 (0.082), PSMB3 (0.082), PSMA4 (0.077), PSMD1 (0.068), PSMB5 (0.068), PSMA6 (0…
REACTOME_MITOTIC_G1_G1_S_PHASES	0.00142864	3.01426	0.00142864	0.039505	Reactome	130	0.00142864	POLA2 (1.501), CCNA1 (1.326), PSMB9 (1.124), RPA4 (0.691), CDK1 (0.418), MCM10 (0.294), MCM5 (0.28), PPP2R3B (0.277), PPP2R1B (0.271), MNAT1 (0.255), ORC4 (0.253), CCNB1 (0.24), MCM2 (0.238), PPP2R3B (0.217), RBL1 (0.203), WEE1 (0.201), E2F5 (0.196), PSMA5 (0.194), ORC2 (0.19), CDT1 (0.186), POLA2 (0.183), LIN54 (0.179), PSMB7 (0.178), CDC6 (0.175), CDKN2A (0.173), PRIM2 (0.168), PSMC3 (0.165), P…
REACTOME_MITOTIC_M_M_G1_PHASES	0.0014949	2.99416	0.0014949	0.0396148	Reactome	160	0.0014949	POLA2 (1.501), PSMB9 (1.124), SPC25 (0.793), RPA4 (0.691), PSMA8 (0.478), KIF20A (0.363), MCM10 (0.294), MCM5 (0.28), PPP2R1B (0.271), MAD1L1 (0.255), NDC80 (0.255), ORC4 (0.253), NUP107 (0.242), MCM2 (0.238), MAD2L1 (0.212), CENPM (0.196), PSMA5 (0.194), ORC2 (0.19), CDT1 (0.186), POLA2 (0.183), PSMB7 (0.178), XPO1 (0.177), NUP43 (0.176), CDC6 (0.175), PRIM2 (0.168), SPC25 (0.167), PSMC3 (0.165)…
REACTOME_CELL_CYCLE	0.00196476	2.89298	0.00196476	0.0499836	Reactome	382	0.00196476	HIST2H2AA4 (4.303), POLA2 (1.501), CCNA1 (1.326), PSMB9 (1.124), CEP72 (0.807), SPC25 (0.793), HIST1H2AD (0.717), RPA4 (0.691), HIST1H4I (0.685), HSP90AA1 (0.651), HIST1H2AJ (0.627), HIST1H2AE (0.567), TUBB4A (0.537), HIST1H4A (0.483), HIST1H2BL (0.48), PSMA8 (0.478), HIST1H2BG (0.465), SYCP1 (0.441), CDK1 (0.418), HIST1H2BJ (0.416), STAG3 (0.38), KIF20A (0.363), SUN2 (0.354), HJURP (0.353), FKBP…
REACTOME_VIF_MEDIATED_DEGRADATION_OF_APOBEC3G	0.00219274	2.94518	0.00219274	0.0536379	Reactome	47	0.00219274	PSMB9 (1.124), PSMA8 (0.478), PSMA5 (0.194), PSMB7 (0.178), PSMC3 (0.165), PSMC2 (0.163), PSMD7 (0.146), PSMD14 (0.145), PSMD2 (0.137), PSMD5 (0.131), PSMC4 (0.124), PSMB6 (0.12), PSMC1 (0.12), PSMD11 (0.12), PSMB10 (0.118), PSMB9 (0.117), PSMD8 (0.115), PSMC5 (0.11), PSMD12 (0.093), UBA52 (0.088), PSMD13 (0.085), PSMD3 (0.082), PSMB3 (0.082), PSMA4 (0.077), CUL5 (0.068), PSMD1 (0.068), PSMB5 (0.…
REACTOME_TRANSLATION	0.00288304	2.78784	0.00288304	0.0677099	Reactome	144	0.00288304	RPS9 (2.341), RPL3L (0.872), RPS4Y1 (0.739), SEC61A2 (0.574), SRP54 (0.33), RPL26L1 (0.282), SRPRB (0.219), RPS26 (0.198), EIF3I (0.191), RPL14 (0.182), SEC61A1 (0.176), DDOST (0.15), EIF3B (0.148), RPS2 (0.143), RPS18 (0.115), RPS18 (0.115), EIF4A1 (0.114), EIF3E (0.111), EIF2B4 (0.108), SRP72 (0.108), GSPT2 (0.106), EIF3K (0.106), RPL37 (0.102), EIF4H (0.099), RPN1 (0.097), RPL12 (0.096), RPS28…
REACTOME_P53_INDEPENDENT_G1_S_DNA_DAMAGE_CHECKPOINT	0.00298094	2.83397	0.00298094	0.0677099	Reactome	48	0.00298094	PSMB9 (1.124), PSMA8 (0.478), PSMA5 (0.194), PSMB7 (0.178), PSMC3 (0.165), PSMC2 (0.163), PSMD7 (0.146), PSMD14 (0.145), PSMD2 (0.137), PSMD5 (0.131), PSMC4 (0.124), PSMB6 (0.12), PSMC1 (0.12), PSMD11 (0.12), PSMB10 (0.118), PSMB9 (0.117), PSMD8 (0.115), PSMC5 (0.11), PSMD12 (0.093), UBA52 (0.088), PSMD13 (0.085), PSMD3 (0.082), PSMB3 (0.082), PSMA4 (0.077), PSMD1 (0.068), PSMB5 (0.068), ATM (0.0…
REACTOME_PHASE_II_CONJUGATION	0.00312937	2.77989	0.00312937	0.0686304	Reactome	65	0.00312937	UGT1A3 (1.948), UGT1A7 (1.634), UGT1A9 (1.475), UGT1A8 (1.158), CYP1A2 (1.042), GSTA1 (0.993), SULT1C2 (0.965), UGT1A1 (0.792), UGT1A6 (0.764), GSTM1 (0.523), GSTM5 (0.486), UGT1A4 (0.483), MAT1A (0.42), SULT1C4 (0.415), GSTA2 (0.399), PAPSS2 (0.353), UGT2A1 (0.348), MGST1 (0.344), GCLM (0.292), PAPSS1 (0.269), GSTM4 (0.218), OPLAH (0.2), SULT4A1 (0.186), SULT2A1 (0.181), UGT2B17 (0.171), MTR (0.…
REACTOME_REGULATION_OF_MRNA_STABILITY_BY_PROTEINS_THAT_BIND_AU_RICH_ELEMENTS	0.00347997	2.73973	0.00347997	0.0688732	Reactome	81	0.00347997	PSMB9 (1.124), HSPA1B (0.796), HSPA1B (0.563), PSMA8 (0.478), HSPA8 (0.32), DIS3 (0.241), EXOSC5 (0.234), EXOSC2 (0.196), PSMA5 (0.194), NUP214 (0.182), EXOSC3 (0.181), PSMB7 (0.178), XPO1 (0.177), PSMC3 (0.165), PSMC2 (0.163), PSMD7 (0.146), PSMD14 (0.145), PSMD2 (0.137), PSMD5 (0.131), TNPO1 (0.129), HSPA1B (0.128), PSMC4 (0.124), PSMB6 (0.12), PSMC1 (0.12), PSMD11 (0.12), PSMB10 (0.118), PSMB9…
REACTOME_FORMATION_OF_TUBULIN_FOLDING_INTERMEDIATES_BY_CCT_TRIC	0.00357563	2.91141	0.00357563	0.0688732	Reactome	19	0.00357563	TUBB4A (0.537), TUBB1 (0.348), CCT5 (0.213), CCT7 (0.191), TUBA4A (0.174), TUBB4B (0.164), CCT6A (0.159), TUBB2A (0.158), TCP1 (0.157), CCT2 (0.106), CCT3 (0.103), TUBA1A (0.093), TUBA1B (0.091), TUBB2B (0.086), TUBA1C (0.078), CCT4 (0.015), CCT8 (0.005), TUBB6 (-0.018), TUBB3 (-0.061),
REACTOME_SIGNALING_BY_WNT	0.00363075	2.74301	0.00363075	0.0688732	Reactome	62	0.00363075	PSMB9 (1.124), PSMA8 (0.478), PPP2R1B (0.271), APC (0.202), PSMA5 (0.194), PSMB7 (0.178), PSMC3 (0.165), PSMC2 (0.163), PSMD7 (0.146), PSMD14 (0.145), PSMD2 (0.137), PSMD5 (0.131), PSMC4 (0.124), PSMB6 (0.12), PSMC1 (0.12), PSMD11 (0.12), PSMB10 (0.118), PSMB9 (0.117), PSMD8 (0.115), PSMC5 (0.11), PSMD12 (0.093), UBA52 (0.088), PSMD13 (0.085), PSMD3 (0.082), PSMB3 (0.082), PSMA4 (0.077), PSMD1 (0…
REACTOME_METABOLISM_OF_PROTEINS	0.00367261	2.68823	0.00367261	0.0688732	Reactome	405	0.00367261	RPS9 (2.341), MUC21 (1.941), MUCL1 (1.633), RPL3L (0.872), RPS4Y1 (0.739), MUC21 (0.621), ARSF (0.609), SEC61A2 (0.574), TUBB4A (0.537), CANX (0.463), HSPD1 (0.463), STT3A (0.395), PGM3 (0.351), PFDN6 (0.35), TUBB1 (0.348), ARSE (0.346), DPAGT1 (0.334), SRP54 (0.33), TUSC3 (0.329), MUC12 (0.308), ALG14 (0.292), PMPCA (0.288), RPL26L1 (0.282), GANAB (0.252), GALNT7 (0.243), MUC5B (0.24), ST8SIA6 (…
REACTOME_AUTODEGRADATION_OF_CDH1_BY_CDH1_APC_C	0.0037089	2.74268	0.0037089	0.0688732	Reactome	56	0.0037089	PSMB9 (1.124), ANAPC1 (0.23), PSMA5 (0.194), PSMB7 (0.178), PSMC3 (0.165), PSMC2 (0.163), PSMD7 (0.146), PSMD14 (0.145), ANAPC7 (0.139), PSMD2 (0.137), PSMD5 (0.131), ANAPC2 (0.127), PSMC4 (0.124), PSMB6 (0.12), PSMC1 (0.12), PSMD11 (0.12), PSMB10 (0.118), PSMB9 (0.117), PSMD8 (0.115), PSMC5 (0.11), PSMD12 (0.093), UBA52 (0.088), ANAPC4 (0.086), PSMD13 (0.085), PSMD3 (0.082), PSMB3 (0.082), PSMA4…
REACTOME_ACTIVATION_OF_NF_KAPPAB_IN_B_CELLS	0.00380216	2.7267	0.00380216	0.0688732	Reactome	61	0.00380216	PSMB9 (1.124), PSMA8 (0.478), IKBKG (0.21), PRKCB (0.197), PSMA5 (0.194), PSMB7 (0.178), PSMC3 (0.165), PSMC2 (0.163), PSMD7 (0.146), PSMD14 (0.145), PSMD2 (0.137), PSMD5 (0.131), PSMC4 (0.124), PSMB6 (0.12), PSMC1 (0.12), PSMD11 (0.12), PSMB10 (0.118), PSMB9 (0.117), PSMD8 (0.115), PSMC5 (0.11), PSMD12 (0.093), UBA52 (0.088), PSMD13 (0.085), PSMD3 (0.082), PSMB3 (0.082), REL (0.079), PSMA4 (0.07…
REACTOME_METABOLISM_OF_AMINO_ACIDS_AND_DERIVATIVES	0.00389848	2.67572	0.00389848	0.0688732	Reactome	183	0.00389848	KMO (2.898), NQO1 (1.157), PSMB9 (1.124), CGB5 (0.773), HGD (0.669), ARG2 (0.629), ODC1 (0.608), PNMT (0.592), TPO (0.567), FTCD (0.503), TPO (0.495), GPT (0.486), TPH2 (0.481), PSMA8 (0.478), MAT1A (0.42), HAL (0.375), BHMT (0.369), TDO2 (0.358), ARG1 (0.302), FAH (0.301), GCLM (0.292), SMOX (0.268), ASS1 (0.257), CTH (0.248), ASNS (0.24), CKMT1A (0.236), PCSK1 (0.235), GLS2 (0.231), SLC5A5 (0.2…
REACTOME_CELL_CYCLE_MITOTIC	0.00411927	2.65178	0.00411927	0.070807	Reactome	299	0.00411927	POLA2 (1.501), CCNA1 (1.326), PSMB9 (1.124), CEP72 (0.807), SPC25 (0.793), RPA4 (0.691), HSP90AA1 (0.651), TUBB4A (0.537), PSMA8 (0.478), CDK1 (0.418), KIF20A (0.363), MCM10 (0.294), MCM5 (0.28), TUBB (0.28), PPP2R3B (0.277), PPP2R1B (0.271), MAD1L1 (0.255), MNAT1 (0.255), NDC80 (0.255), ORC4 (0.253), NUP107 (0.242), CCNB1 (0.24), MCM2 (0.238), ANAPC1 (0.23), CDK5RAP2 (0.227), CEP290 (0.222), PPP…
REACTOME_BIOLOGICAL_OXIDATIONS	0.00461775	2.62303	0.00461775	0.0747986	Reactome	131	0.00461775	CYP1A1 (4.56), CYP1B1 (2.945), UGT1A3 (1.948), ADH4 (1.71), UGT1A7 (1.634), UGT1A9 (1.475), ADH1C (1.323), UGT1A8 (1.158), CYP1A2 (1.042), GSTA1 (0.993), CYP19A1 (0.993), SULT1C2 (0.965), CYP2A13 (0.948), CYP17A1 (0.928), CYP4F8 (0.863), CYP4F11 (0.855), UGT1A1 (0.792), UGT1A6 (0.764), ADH6 (0.525), GSTM1 (0.523), GSTM5 (0.486), UGT1A4 (0.483), CYP2D6 (0.483), CYP4B1 (0.481), CYP26A1 (0.432), CYP…
REACTOME_SYNTHESIS_OF_DNA	0.0046766	2.63125	0.0046766	0.0747986	Reactome	90	0.0046766	POLA2 (1.501), CCNA1 (1.326), PSMB9 (1.124), PSMA8 (0.478), MCM5 (0.28), ORC4 (0.253), MCM2 (0.238), PSMA5 (0.194), ORC2 (0.19), CDT1 (0.186), POLA2 (0.183), PSMB7 (0.178), CDC6 (0.175), PRIM2 (0.168), PSMC3 (0.165), PSMC2 (0.163), PSMD7 (0.146), PSMD14 (0.145), PSMD2 (0.137), PSMD5 (0.131), RPA1 (0.128), PSMC4 (0.124), PSMB6 (0.12), PSMC1 (0.12), PSMD11 (0.12), ORC1 (0.12), PSMB10 (0.118), PSMB9…
REACTOME_P53_DEPENDENT_G1_DNA_DAMAGE_RESPONSE	0.00473918	2.65977	0.00473918	0.0747986	Reactome	52	0.00473918	PSMB9 (1.124), PSMA8 (0.478), PSMA5 (0.194), PSMB7 (0.178), PSMC3 (0.165), PSMC2 (0.163), PSMD7 (0.146), PSMD14 (0.145), PSMD2 (0.137), PSMD5 (0.131), PSMC4 (0.124), PSMB6 (0.12), PSMC1 (0.12), PSMD11 (0.12), PSMB10 (0.118), PSMB9 (0.117), PSMD8 (0.115), PSMC5 (0.11), PSMD12 (0.093), UBA52 (0.088), PSMD13 (0.085), PSMD3 (0.082), PSMB3 (0.082), PSMA4 (0.077), PSMD1 (0.068), PSMB5 (0.068), ATM (0.0…
REACTOME_DNA_REPLICATION	0.00482192	2.60363	0.00482192	0.0747986	Reactome	180	0.00482192	POLA2 (1.501), CCNA1 (1.326), PSMB9 (1.124), SPC25 (0.793), RPA4 (0.691), PSMA8 (0.478), KIF20A (0.363), MCM10 (0.294), MCM5 (0.28), PPP2R1B (0.271), MAD1L1 (0.255), NDC80 (0.255), ORC4 (0.253), NUP107 (0.242), MCM2 (0.238), MAD2L1 (0.212), CENPM (0.196), PSMA5 (0.194), ORC2 (0.19), CDT1 (0.186), POLA2 (0.183), PSMB7 (0.178), XPO1 (0.177), NUP43 (0.176), CDC6 (0.175), PRIM2 (0.168), SPC25 (0.167)…
REACTOME_CROSS_PRESENTATION_OF_SOLUBLE_EXOGENOUS_ANTIGENS_ENDOSOMES	0.00595977	2.57466	0.00595977	0.0902479	Reactome	47	0.00595977	PSMB9 (1.124), PSMA8 (0.478), CD207 (0.345), PSMA5 (0.194), PSMB7 (0.178), PSMC3 (0.165), PSMC2 (0.163), PSMD7 (0.146), PSMD14 (0.145), PSMD2 (0.137), PSMD5 (0.131), PSMC4 (0.124), PSMB6 (0.12), PSMC1 (0.12), PSMD11 (0.12), PSMB10 (0.118), PSMB9 (0.117), PSMD8 (0.115), PSMC5 (0.11), PSMD12 (0.093), PSMD13 (0.085), PSMD3 (0.082), PSMB3 (0.082), PSMA4 (0.077), PSMD1 (0.068), PSMB5 (0.068), PSMA6 (0…
REACTOME_INFLUENZA_LIFE_CYCLE	0.00675042	2.49024	0.00675042	0.0998435	Reactome	134	0.00675042	RPS9 (2.341), RPL3L (0.872), HSPA1B (0.796), RPS4Y1 (0.739), HSP90AA1 (0.651), HSPA1B (0.563), CANX (0.463), RPL26L1 (0.282), NUP188 (0.272), POLR2A (0.246), NUP107 (0.242), KPNA1 (0.218), RPS26 (0.198), IPO5 (0.196), GTF2F1 (0.183), RPL14 (0.182), NUP214 (0.182), XPO1 (0.177), NUP43 (0.176), RPS2 (0.143), NUP62 (0.139), NUP88 (0.137), HSPA1B (0.128), NUP50 (0.128), POLR2L (0.115), RPS18 (0.115),…
REACTOME_METABOLISM_OF_MRNA	0.00697751	2.47104	0.00697751	0.100857	Reactome	208	0.00697751	RPS9 (2.341), CNOT3 (1.443), PSMB9 (1.124), RPL3L (0.872), HSPA1B (0.796), RPS4Y1 (0.739), HSPA1B (0.563), PSMA8 (0.478), EDC3 (0.39), HSPA8 (0.32), RPL26L1 (0.282), DIS3 (0.241), EXOSC5 (0.234), RPS26 (0.198), EXOSC2 (0.196), PSMA5 (0.194), RPL14 (0.182), NUP214 (0.182), EXOSC3 (0.181), PSMB7 (0.178), XPO1 (0.177), CNOT3 (0.17), PSMC3 (0.165), PSMC2 (0.163), PSMD7 (0.146), SMG8 (0.146), PSMD14 (…
REACTOME_SCFSKP2_MEDIATED_DEGRADATION_OF_P27_P21	0.00802362	2.45748	0.00802362	0.113401	Reactome	53	0.00802362	CCNA1 (1.326), PSMB9 (1.124), PSMA5 (0.194), PSMB7 (0.178), PSMC3 (0.165), PSMC2 (0.163), PSMD7 (0.146), PSMD14 (0.145), PSMD2 (0.137), PSMD5 (0.131), PSMC4 (0.124), PSMB6 (0.12), PSMC1 (0.12), PSMD11 (0.12), PSMB10 (0.118), PSMB9 (0.117), PSMD8 (0.115), PSMC5 (0.11), PSMD12 (0.093), UBA52 (0.088), PSMD13 (0.085), PSMD3 (0.082), PSMB3 (0.082), PSMA4 (0.077), PSMD1 (0.068), PSMB5 (0.068), PSMA6 (0…
REACTOME_S_PHASE	0.00828097	2.41783	0.00828097	0.114493	Reactome	106	0.00828097	POLA2 (1.501), CCNA1 (1.326), PSMB9 (1.124), PSMA8 (0.478), MCM5 (0.28), MNAT1 (0.255), ORC4 (0.253), MCM2 (0.238), WEE1 (0.201), PSMA5 (0.194), ORC2 (0.19), CDT1 (0.186), POLA2 (0.183), PSMB7 (0.178), CDC6 (0.175), PRIM2 (0.168), PSMC3 (0.165), PSMC2 (0.163), PSMD7 (0.146), PSMD14 (0.145), PSMD2 (0.137), PSMD5 (0.131), RPA1 (0.128), PSMC4 (0.124), PSMB6 (0.12), PSMC1 (0.12), PSMD11 (0.12), ORC1 …
REACTOME_ER_PHAGOSOME_PATHWAY	0.00941661	2.38583	0.00941661	0.127425	Reactome	58	0.00941661	HLA-A (3.229), HLA-A (1.264), PSMB9 (1.124), HLA-F (0.966), HLA-G (0.882), TAP2 (0.679), HLA-G (0.59), SEC61A2 (0.574), HLA-C (0.54), HLA-B (0.507), HLA-G (0.483), PSMA8 (0.478), TAP2 (0.454), TAP1 (0.325), HLA-C (0.303), TAP2 (0.205), PSMA5 (0.194), PSMB7 (0.178), SEC61A1 (0.176), HLA-A (0.175), PSMC3 (0.165), PSMC2 (0.163), PSMD7 (0.146), PSMD14 (0.145), HLA-B (0.143), PSMD2 (0.137), PSMD5 (0.1…
REACTOME_AMINO_ACID_SYNTHESIS_AND_INTERCONVERSION_TRANSAMINATION	0.0101488	2.5094	0.0101488	0.132774	Reactome	15	0.0101488	GPT (0.486), ASNS (0.24), GLS2 (0.231), ALDH18A1 (0.192), GLS (0.169), PHGDH (0.167), OAT (0.165), GOT1 (0.135), PYCR1 (0.126), GLUD1 (0.072), PSAT1 (0.041), GOT2 (0.012), GPT2 (0.008), PSPH (-0.005), GLUL (-0.027),
REACTOME_PYRUVATE_METABOLISM_AND_CITRIC_ACID_TCA_CYCLE	0.0102294	2.37092	0.0102294	0.132774	Reactome	40	0.0102294	FH (0.325), ADHFE1 (0.316), PDK4 (0.294), PDP2 (0.282), LDHB (0.249), ACO2 (0.192), CS (0.191), SUCLG1 (0.162), MDH2 (0.161), PDHB (0.154), PDHX (0.153), DLST (0.148), PDHA1 (0.14), IDH3B (0.139), OGDH (0.125), D2HGDH (0.122), IDH3G (0.119), LDHA (0.117), DLD (0.112), PDK2 (0.104), PDPR (0.095), BSG (0.093), NNT (0.09), SLC16A1 (0.082), L2HGDH (0.06), SUCLA2 (0.035), SDHB (0.032), SDHC (-0.01), P…
REACTOME_PROCESSING_OF_CAPPED_INTRON_CONTAINING_PRE_MRNA	0.0116496	2.28493	0.0116496	0.148183	Reactome	132	0.0116496	HNRNPH1 (0.391), NUP188 (0.272), POLR2A (0.246), NUP107 (0.242), EFTUD2 (0.236), GTF2F1 (0.183), SRRM1 (0.182), NUP214 (0.182), NUP43 (0.176), RBM5 (0.172), SNRPB2 (0.171), HNRNPH1 (0.171), SF3A1 (0.158), SF3B4 (0.148), CPSF1 (0.141), NUP62 (0.139), CSTF2 (0.138), NUP88 (0.137), SNRPD1 (0.133), NUP50 (0.128), DHX9 (0.127), POLR2L (0.115), SNRPE (0.114), HNRNPA1 (0.113), HNRNPA2B1 (0.111), NUP155 …
REACTOME_CYCLIN_E_ASSOCIATED_EVENTS_DURING_G1_S_TRANSITION_	0.0136103	2.23959	0.0136103	0.169729	Reactome	62	0.0136103	CCNA1 (1.326), PSMB9 (1.124), MNAT1 (0.255), WEE1 (0.201), PSMA5 (0.194), PSMB7 (0.178), PSMC3 (0.165), PSMC2 (0.163), PSMD7 (0.146), PSMD14 (0.145), PSMD2 (0.137), PSMD5 (0.131), PSMC4 (0.124), PSMB6 (0.12), PSMC1 (0.12), PSMD11 (0.12), PSMB10 (0.118), PSMB9 (0.117), PSMD8 (0.115), PSMC5 (0.11), CCNH (0.104), PSMD12 (0.093), UBA52 (0.088), PSMD13 (0.085), PSMD3 (0.082), PSMB3 (0.082), PSMA4 (0.0…
REACTOME_MRNA_PROCESSING	0.0152002	2.17681	0.0152002	0.18591	Reactome	151	0.0152002	GTF2H4 (0.657), GTF2H2B (0.43), HNRNPH1 (0.391), NUP188 (0.272), MNAT1 (0.255), POLR2A (0.246), NUP107 (0.242), EFTUD2 (0.236), RNGTT (0.186), GTF2F1 (0.183), SRRM1 (0.182), NUP214 (0.182), NUP43 (0.176), RBM5 (0.172), SNRPB2 (0.171), HNRNPH1 (0.171), ERCC2 (0.168), GTF2H3 (0.158), SF3A1 (0.158), SF3B4 (0.148), CPSF1 (0.141), NUP62 (0.139), CSTF2 (0.138), NUP88 (0.137), SNRPD1 (0.133), ERCC3 (0.1…
REACTOME_GLUCONEOGENESIS	0.0163552	2.19096	0.0163552	0.196263	Reactome	29	0.0163552	GPI (1.477), PGAM2 (0.812), GAPDHS (0.81), PCK1 (0.429), ALDOB (0.366), ALDOC (0.293), PCK2 (0.283), ENO2 (0.253), GAPDH (0.188), SLC25A13 (0.182), ENO1 (0.167), MDH2 (0.161), PRKACB (0.157), SLC25A11 (0.144), GOT1 (0.135), TPI1 (0.126), PGK1 (0.118), MDH1 (0.091), GPI (0.071), SLC25A10 (0.048), ALDOA (0.034), PFKFB1 (0.031), GOT2 (0.012), FBP1 (-0.016), SLC25A1 (-0.028), PRKACA (-0.034), PGAM1 (…
REACTOME_PURINE_RIBONUCLEOSIDE_MONOPHOSPHATE_BIOSYNTHESIS	0.0170967	2.32659	0.0170967	0.201361	Reactome	11	0.0170967	GART (0.336), PFAS (0.243), ADSL (0.224), IMPDH2 (0.188), PAICS (0.154), GMPS (0.153), PPAT (0.125), ATIC (0.086), IMPDH1 (0.068), ADSS (0.008), ADSSL1 (-0.053), GART (-0.199),
REACTOME_TRANSCRIPTION	0.0176643	2.11248	0.0176643	0.204263	Reactome	185	0.0176643	HIST2H2AA4 (4.303), EHMT2 (2.751), CTDP1 (2.745), HIST1H3J (1.052), EHMT2 (1.039), HIST2H3D (1.03), HIST2H3C (0.721), HIST1H2AD (0.717), HIST1H4I (0.685), GTF2H4 (0.657), HIST1H2AJ (0.627), LZTS1 (0.591), HIST1H2AE (0.567), HIST1H4A (0.483), HIST1H2BL (0.48), ZNF143 (0.471), HIST1H2BG (0.465), GTF2H2B (0.43), HIST1H2BJ (0.416), HIST1H3A (0.379), GTF2E1 (0.318), HIST1H4H (0.283), POLR1B (0.265), H…
REACTOME_LATENT_INFECTION_OF_HOMO_SAPIENS_WITH_MYCOBACTERIUM_TUBERCULOSIS	0.0182236	2.14161	0.0182236	0.206968	Reactome	30	0.0182236	LTF (2.107), ATP6V1G2 (2.02), NOS2 (1.026), ATP6V1B1 (0.403), ATP6V0D2 (0.393), NCF4 (0.391), CYBA (0.305), NCF2 (0.223), ATP6V1B2 (0.203), CAMP (0.201), NCF4 (0.19), ATP6V0A2 (0.175), NOS1 (0.175), NOS3 (0.147), ATP6V0C (0.14), ATP6V1A (0.122), ATP6V0D1 (0.107), ATP6V1C2 (0.085), ATP6V1G2 (0.079), ATP6V1E2 (0.065), ATP6V0B (0.057), ATP6V1C1 (0.044), ATP6V1H (0.038), ATP6V1D (0.031), ATP6V1E1 (0.…
REACTOME_SLC_MEDIATED_TRANSMEMBRANE_TRANSPORT	0.0193075	2.07446	0.0193075	0.212334	Reactome	223	0.0193075	SLC12A5 (1.604), SLCO1C1 (1.486), SLC34A3 (1.226), SLC5A2 (1.061), SLC30A8 (1.038), SLC3A1 (0.988), SLC22A18 (0.891), SLC17A8 (0.84), SLC7A3 (0.84), GCKR (0.824), SLC5A8 (0.823), SLC13A5 (0.693), ALB (0.648), SLC4A1 (0.648), SLC24A2 (0.634), SLC7A5 (0.618), SLC44A4 (0.616), SLC5A7 (0.616), SLC38A3 (0.604), SLC1A5 (0.565), SLC14A1 (0.559), SLC39A5 (0.558), SLC7A10 (0.533), SLC24A5 (0.529), SLC22A1…
REACTOME_SRP_DEPENDENT_COTRANSLATIONAL_PROTEIN_TARGETING_TO_MEMBRANE	0.0193638	2.08341	0.0193638	0.212334	Reactome	107	0.0193638	RPS9 (2.341), RPL3L (0.872), RPS4Y1 (0.739), SEC61A2 (0.574), SRP54 (0.33), RPL26L1 (0.282), SRPRB (0.219), RPS26 (0.198), RPL14 (0.182), SEC61A1 (0.176), DDOST (0.15), RPS2 (0.143), RPS18 (0.115), RPS18 (0.115), SRP72 (0.108), RPL37 (0.102), RPN1 (0.097), RPL12 (0.096), RPS28 (0.095), RPS16 (0.093), RPL19 (0.091), UBA52 (0.088), SSR3 (0.072), SEC61G (0.068), RPL10A (0.066), SPCS2 (0.065), RPL18 …
REACTOME_MRNA_SPLICING	0.0206527	2.05683	0.0206527	0.22263	Reactome	104	0.0206527	HNRNPH1 (0.391), POLR2A (0.246), EFTUD2 (0.236), GTF2F1 (0.183), SRRM1 (0.182), RBM5 (0.172), SNRPB2 (0.171), HNRNPH1 (0.171), SF3A1 (0.158), SF3B4 (0.148), CPSF1 (0.141), CSTF2 (0.138), SNRPD1 (0.133), DHX9 (0.127), POLR2L (0.115), SNRPE (0.114), HNRNPA1 (0.113), HNRNPA2B1 (0.111), SRSF3 (0.105), PTBP1 (0.105), SF3B2 (0.105), CPSF2 (0.099), SF3A3 (0.097), SF3B3 (0.096), U2AF2 (0.093), NCBP1 (0.0…
REACTOME_3_UTR_MEDIATED_TRANSLATIONAL_REGULATION	0.0211698	2.04647	0.0211698	0.2244	Reactome	105	0.0211698	RPS9 (2.341), RPL3L (0.872), RPS4Y1 (0.739), RPL26L1 (0.282), RPS26 (0.198), EIF3I (0.191), RPL14 (0.182), EIF3B (0.148), RPS2 (0.143), RPS18 (0.115), RPS18 (0.115), EIF4A1 (0.114), EIF3E (0.111), EIF3K (0.106), RPL37 (0.102), EIF4H (0.099), RPL12 (0.096), RPS28 (0.095), RPS16 (0.093), RPL19 (0.091), UBA52 (0.088), EIF3H (0.083), EIF3F (0.081), EIF3G (0.08), EIF3D (0.075), EIF3C (0.067), RPL10A (…
REACTOME_MITOCHONDRIAL_PROTEIN_IMPORT	0.0218187	2.05312	0.0218187	0.227487	Reactome	45	0.0218187	HSPD1 (0.463), PMPCA (0.288), PAM16 (0.229), GRPEL1 (0.206), ACO2 (0.192), CS (0.191), TAZ (0.191), SLC25A13 (0.182), HSCB (0.148), LDHD (0.139), TIMM50 (0.127), IDH3G (0.119), TOMM40 (0.118), SLC25A6 (0.115), VDAC1 (0.102), TIMM23B (0.092), PMPCB (0.088), TIMM10 (0.083), CYC1 (0.079), TIMM44 (0.056), FXN (0.039), COX17 (0.038), TIMM13 (0.037), TOMM7 (0.019), TIMM17B (0.018), MTX1 (0.014), TIMM9 …
REACTOME_TRANSMEMBRANE_TRANSPORT_OF_SMALL_MOLECULES	0.0227984	2.00235	0.0227984	0.229524	Reactome	389	0.0227984	ATP6V1G2 (2.02), SLC12A5 (1.604), SLCO1C1 (1.486), SLC34A3 (1.226), SLC5A2 (1.061), SLC30A8 (1.038), GABRR1 (1.036), SLC3A1 (0.988), GNG3 (0.944), SLC22A18 (0.891), SLC17A8 (0.84), SLC7A3 (0.84), GCKR (0.824), SLC5A8 (0.823), ABCC8 (0.73), SLC13A5 (0.693), ATP2A1 (0.671), ALB (0.648), SLC4A1 (0.648), TF (0.643), ATP2C2 (0.635), SLC24A2 (0.634), SLC7A5 (0.618), SLC44A4 (0.616), SLC5A7 (0.616), SLC…
REACTOME_METABOLISM_OF_NON_CODING_RNA	0.0229895	2.02725	0.0229895	0.229524	Reactome	46	0.0229895	SMN1 (0.689), NUP188 (0.272), SMN1 (0.259), NUP107 (0.242), PRMT5 (0.216), WDR77 (0.214), GEMIN5 (0.205), TGS1 (0.185), NUP214 (0.182), NUP43 (0.176), SNUPN (0.156), GEMIN4 (0.154), NUP62 (0.139), NUP88 (0.137), SNRPD1 (0.133), NUP50 (0.128), DDX20 (0.119), SNRPE (0.114), SMN1 (0.113), NUP155 (0.109), RAE1 (0.109), NUP37 (0.105), AAAS (0.094), NCBP1 (0.092), SMN1 (0.067), SNRPD3 (0.06), NUP153 (0…
REACTOME_LATE_PHASE_OF_HIV_LIFE_CYCLE	0.0231712	2.00727	0.0231712	0.229524	Reactome	93	0.0231712	CTDP1 (2.745), GTF2H4 (0.657), GTF2H2B (0.43), GTF2E1 (0.318), NUP188 (0.272), MNAT1 (0.255), POLR2A (0.246), NUP107 (0.242), RNGTT (0.186), GTF2F1 (0.183), NUP214 (0.182), TAF4 (0.179), XPO1 (0.177), NUP43 (0.176), CCNT1 (0.173), ERCC2 (0.168), GTF2H3 (0.158), NUP62 (0.139), NUP88 (0.137), ERCC3 (0.131), NUP50 (0.128), GTF2B (0.121), TAF4 (0.117), POLR2L (0.115), TAF6 (0.115), GTF2E2 (0.112), NU…
REACTOME_BIOSYNTHESIS_OF_THE_N_GLYCAN_PRECURSOR_DOLICHOL_LIPID_LINKED_OLIGOSACCHARIDE_LLO_AND_TRANSFER_TO_A_NASCENT_PROTEIN	0.0234576	2.03742	0.0234576	0.229524	Reactome	28	0.0234576	PGM3 (0.351), DPAGT1 (0.334), ALG14 (0.292), RFT1 (0.223), MPI (0.208), GMPPB (0.199), DOLPP1 (0.194), ALG8 (0.191), ALG3 (0.182), PMM2 (0.163), ALG10 (0.121), ALG6 (0.118), ALG1 (0.115), DOLK (0.097), PMM1 (0.083), ALG12 (0.073), DPM2 (0.045), ALG5 (0.027), ALG11 (0.023), DPM1 (0.02), GMPPA (-0.006), ALG9 (-0.007), ALG2 (-0.011), GNPNAT1 (-0.073), DPM3 (-0.08), GFPT2 (-0.139), ALG13 (-0.154), AL…
REACTOME_PREFOLDIN_MEDIATED_TRANSFER_OF_SUBSTRATE_TO_CCT_TRIC	0.0249032	2.01902	0.0249032	0.239976	Reactome	25	0.0249032	TUBB4A (0.537), PFDN6 (0.35), TUBB1 (0.348), CCT5 (0.213), CCT7 (0.191), TUBA4A (0.174), TUBB4B (0.164), CCT6A (0.159), TUBB2A (0.158), TCP1 (0.157), PFDN6 (0.138), CCT2 (0.106), CCT3 (0.103), TUBA1A (0.093), TUBB2B (0.086), TUBA1C (0.078), CCT4 (0.015), PFDN1 (0.008), CCT8 (0.005), TUBB6 (-0.018), ACTB (-0.023), VBP1 (-0.03), PFDN2 (-0.049), TUBB3 (-0.061), PFDN5 (-0.078), PFDN4 (-0.168),
REACTOME_G2_M_CHECKPOINTS	0.0258826	1.97813	0.0258826	0.245692	Reactome	41	0.0258826	CDK1 (0.418), MCM10 (0.294), MCM5 (0.28), ORC4 (0.253), CCNB1 (0.24), MCM2 (0.238), WEE1 (0.201), ORC2 (0.19), CDC6 (0.175), RAD1 (0.153), RPA1 (0.128), ORC1 (0.12), CCNB2 (0.112), HUS1 (0.1), ORC3 (0.098), RAD17 (0.093), ATRIP (0.089), MCM3 (0.083), RPA3 (0.076), MCM4 (0.071), DBF4 (0.063), ATM (0.059), RFC4 (0.058), ATR (0.05), CDC7 (0.038), RFC5 (0.02), MCM6 (0.019), RFC2 (0.018), MCM7 (0.012)…
REACTOME_GLUTATHIONE_CONJUGATION	0.0277688	1.9693	0.0277688	0.256469	Reactome	23	0.0277688	GSTA1 (0.993), GSTM1 (0.523), GSTM5 (0.486), GSTA2 (0.399), MGST1 (0.344), GCLM (0.292), GSTM4 (0.218), OPLAH (0.2), CNDP2 (0.112), GSTA3 (0.104), GSTO2 (0.076), GSTP1 (0.061), MGST2 (0.047), GSS (0.026), GSTA4 (0.021), MGST3 (0.021), GSTA5 (0.002), GGCT (-0.004), GCLC (-0.018), GSTO1 (-0.036), GGT1 (-0.098), GGT7 (-0.137), GGT5 (-0.16),
REACTOME_POST_CHAPERONIN_TUBULIN_FOLDING_PATHWAY	0.0288496	1.98914	0.0288496	0.256469	Reactome	16	0.0288496	TUBB4A (0.537), TUBB1 (0.348), TUBA4A (0.174), TUBB4B (0.164), TUBB2A (0.158), TBCD (0.138), TUBA1A (0.093), TUBA1B (0.091), TUBB2B (0.086), TBCE (0.078), TUBA1C (0.078), TBCA (0.036), TUBB6 (-0.018), TBCD (-0.019), TBCB (-0.023), TBCE (-0.031), TUBB3 (-0.061), TBCC (-0.074),
REACTOME_ACTIVATION_OF_THE_PRE_REPLICATIVE_COMPLEX	0.029049	1.9349	0.029049	0.256469	Reactome	30	0.029049	POLA2 (1.501), RPA4 (0.691), MCM10 (0.294), MCM5 (0.28), ORC4 (0.253), MCM2 (0.238), ORC2 (0.19), CDT1 (0.186), POLA2 (0.183), CDC6 (0.175), PRIM2 (0.168), RPA1 (0.128), ORC1 (0.12), ORC3 (0.098), POLA1 (0.096), MCM3 (0.083), RPA3 (0.076), MCM4 (0.071), DBF4 (0.063), CDC7 (0.038), MCM6 (0.019), MCM7 (0.012), RPA2 (-0.003), ORC6 (-0.043), PRIM1 (-0.053), CDK2 (-0.075), MCM8 (-0.084), ORC5 (-0.085)…
REACTOME_RNA_POL_I_RNA_POL_III_AND_MITOCHONDRIAL_TRANSCRIPTION	0.0291067	1.9044	0.0291067	0.256469	Reactome	107	0.0291067	HIST2H2AA4 (4.303), EHMT2 (2.751), HIST1H3J (1.052), EHMT2 (1.039), HIST2H3D (1.03), HIST2H3C (0.721), HIST1H2AD (0.717), HIST1H4I (0.685), GTF2H4 (0.657), HIST1H2AJ (0.627), LZTS1 (0.591), HIST1H2AE (0.567), HIST1H4A (0.483), HIST1H2BL (0.48), ZNF143 (0.471), HIST1H2BG (0.465), GTF2H2B (0.43), HIST1H2BJ (0.416), HIST1H3A (0.379), HIST1H4H (0.283), POLR1B (0.265), HIST1H2BK (0.265), GTF3C3 (0.262…
REACTOME_REGULATION_OF_APOPTOSIS	0.0296687	1.90777	0.0296687	0.256469	Reactome	56	0.0296687	PSMB9 (1.124), PSMA8 (0.478), PSMA5 (0.194), PSMB7 (0.178), PSMC3 (0.165), PSMC2 (0.163), PSMD7 (0.146), PSMD14 (0.145), PSMD2 (0.137), PSMD5 (0.131), PSMC4 (0.124), PSMB6 (0.12), PSMC1 (0.12), PSMD11 (0.12), PSMB10 (0.118), PSMB9 (0.117), PSMD8 (0.115), PSMC5 (0.11), PSMD12 (0.093), UBA52 (0.088), PSMD13 (0.085), PSMD3 (0.082), PSMB3 (0.082), PSMA4 (0.077), MAGED1 (0.076), PSMD1 (0.068), PSMB5 (…
REACTOME_ANTIGEN_PROCESSING_CROSS_PRESENTATION	0.0298151	1.89909	0.0298151	0.256469	Reactome	72	0.0298151	HLA-A (3.229), HLA-A (1.264), PSMB9 (1.124), HLA-F (0.966), HLA-G (0.882), TAP2 (0.679), HLA-G (0.59), SEC61A2 (0.574), HLA-C (0.54), HLA-B (0.507), CD36 (0.494), HLA-G (0.483), PSMA8 (0.478), TAP2 (0.454), NCF4 (0.391), CD207 (0.345), TAP1 (0.325), CYBA (0.305), HLA-C (0.303), NCF2 (0.223), TAP2 (0.205), PSMA5 (0.194), NCF4 (0.19), PSMB7 (0.178), SEC61A1 (0.176), HLA-A (0.175), PSMC3 (0.165), PS…
REACTOME_HIV_LIFE_CYCLE	0.0298407	1.89457	0.0298407	0.256469	Reactome	106	0.0298407	CTDP1 (2.745), GTF2H4 (0.657), GTF2H2B (0.43), GTF2E1 (0.318), NUP188 (0.272), MNAT1 (0.255), POLR2A (0.246), NUP107 (0.242), RNGTT (0.186), GTF2F1 (0.183), NUP214 (0.182), TAF4 (0.179), XPO1 (0.177), NUP43 (0.176), CCNT1 (0.173), ERCC2 (0.168), GTF2H3 (0.158), XRCC5 (0.153), NUP62 (0.139), XRCC6 (0.139), NUP88 (0.137), ERCC3 (0.131), NUP50 (0.128), CCR5 (0.126), GTF2B (0.121), TAF4 (0.117), POLR…
REACTOME_RNA_POL_I_TRANSCRIPTION_INITIATION	0.0306651	1.91831	0.0306651	0.26004	Reactome	24	0.0306651	EHMT2 (2.751), EHMT2 (1.039), GTF2H4 (0.657), GTF2H2B (0.43), POLR1B (0.265), MNAT1 (0.255), POLR1A (0.233), TAF1B (0.217), TAF1C (0.217), TAF1A (0.215), POLR1C (0.183), EHMT2 (0.177), ERCC2 (0.168), GTF2H3 (0.158), RRN3 (0.148), ERCC3 (0.131), CCNH (0.104), CDK7 (0.075), GTF2H1 (0.066), ERCC6 (0.061), UBTF (0.018), POLR2H (-0.014), CDK7 (-0.021), EHMT2 (-0.082), POLR2K (-0.099), POLR1D (-0.115),…
REACTOME_MITOCHONDRIAL_TRNA_AMINOACYLATION	0.032916	1.90291	0.032916	0.275455	Reactome	21	0.032916	VARS2 (0.644), VARS2 (0.571), VARS2 (0.485), VARS2 (0.467), VARS2 (0.308), SARS2 (0.272), DARS2 (0.27), GARS (0.178), WARS2 (0.169), TARS2 (0.094), KARS (0.091), NARS2 (0.081), QARS (0.078), EARS2 (0.07), AARS2 (0.063), CARS2 (0.06), PARS2 (0.057), HARS2 (0.055), FARS2 (0.039), YARS2 (0.038), IARS2 (0.037), MARS2 (-0.04), PPA2 (-0.045), VARS2 (-0.072), LARS2 (-0.084), RARS2 (-0.14), VARS2 (-0.581…
REACTOME_INFLUENZA_VIRAL_RNA_TRANSCRIPTION_AND_REPLICATION	0.0348093	1.82667	0.0348093	0.284603	Reactome	101	0.0348093	RPS9 (2.341), RPL3L (0.872), RPS4Y1 (0.739), HSP90AA1 (0.651), RPL26L1 (0.282), POLR2A (0.246), RPS26 (0.198), IPO5 (0.196), GTF2F1 (0.183), RPL14 (0.182), RPS2 (0.143), POLR2L (0.115), RPS18 (0.115), RPS18 (0.115), RPL37 (0.102), RPL12 (0.096), RPS28 (0.095), RPS16 (0.093), RPL19 (0.091), UBA52 (0.088), POLR2A (0.08), POLR2E (0.076), RPL10A (0.066), RPL18 (0.065), RPS15 (0.065), RPS9 (0.064), RP…
REACTOME_FORMATION_OF_THE_TERNARY_COMPLEX_AND_SUBSEQUENTLY_THE_43S_COMPLEX	0.0349041	1.83959	0.0349041	0.284603	Reactome	48	0.0349041	RPS9 (2.341), RPS4Y1 (0.739), RPS26 (0.198), EIF3I (0.191), EIF3B (0.148), RPS2 (0.143), RPS18 (0.115), RPS18 (0.115), EIF3E (0.111), EIF3K (0.106), RPS28 (0.095), RPS16 (0.093), EIF3H (0.083), EIF3F (0.081), EIF3G (0.08), EIF3D (0.075), EIF3C (0.067), RPS15 (0.065), RPS9 (0.064), RPS23 (0.055), EIF3A (0.05), RPS21 (0.05), EIF2S2 (0.046), RPS9 (0.044), RPS13 (0.04), RPS19 (0.036), RPS17 (0.033), …
REACTOME_ASSOCIATION_OF_LICENSING_FACTORS_WITH_THE_PRE_REPLICATIVE_COMPLEX	0.0382002	1.87536	0.0382002	0.307536	Reactome	13	0.0382002	ORC4 (0.253), ORC2 (0.19), CDT1 (0.186), CDC6 (0.175), ORC1 (0.12), E2F1 (0.104), ORC3 (0.098), UBA52 (0.088), GMNN (0.07), RPS27A (0.029), E2F2 (-0.004), E2F3 (-0.016), ORC5 (-0.085),
REACTOME_CITRIC_ACID_CYCLE_TCA_CYCLE	0.0388821	1.82536	0.0388821	0.309112	Reactome	19	0.0388821	FH (0.325), ACO2 (0.192), CS (0.191), SUCLG1 (0.162), MDH2 (0.161), DLST (0.148), IDH3B (0.139), OGDH (0.125), IDH3G (0.119), DLD (0.112), NNT (0.09), SUCLA2 (0.035), SDHB (0.032), SDHC (-0.01), SDHD (-0.024), SUCLG2 (-0.031), SDHA (-0.058), IDH2 (-0.062), IDH3A (-0.086),
REACTOME_PHOSPHORYLATION_OF_CD3_AND_TCR_ZETA_CHAINS	0.039757	1.82042	0.039757	0.312166	Reactome	15	0.039757	HLA-DPB1 (3.246), HLA-DQA1 (1.447), HLA-DPB1 (1.237), PTPRC (1.024), CD3G (0.587), HLA-DQA1 (0.559), HLA-DRB5 (0.505), HLA-DQA1 (0.454), HLA-DRB1 (0.447), HLA-DRB1 (0.412), CD247 (0.407), HLA-DRB1 (0.397), LCK (0.354), CD3D (0.271), HLA-DPA1 (0.233), CD3E (0.218), CSK (0.149), HLA-DPA1 (0.148), HLA-DPB1 (0.14), HLA-DRB3 (0.136), HLA-DQA1 (0.128), PAG1 (0.086), PTPRC (0.024), HLA-DQA1 (-0.104), CD…
REACTOME_ACTIVATION_OF_THE_MRNA_UPON_BINDING_OF_THE_CAP_BINDING_COMPLEX_AND_EIFS_AND_SUBSEQUENT_BINDING_TO_43S	0.0423624	1.74358	0.0423624	0.325518	Reactome	56	0.0423624	RPS9 (2.341), RPS4Y1 (0.739), RPS26 (0.198), EIF3I (0.191), EIF3B (0.148), RPS2 (0.143), RPS18 (0.115), RPS18 (0.115), EIF4A1 (0.114), EIF3E (0.111), EIF3K (0.106), EIF4H (0.099), RPS28 (0.095), RPS16 (0.093), EIF3H (0.083), EIF3F (0.081), EIF3G (0.08), EIF3D (0.075), EIF3C (0.067), RPS15 (0.065), RPS9 (0.064), RPS23 (0.055), EIF3A (0.05), RPS21 (0.05), EIF2S2 (0.046), RPS9 (0.044), RPS13 (0.04),…
REACTOME_PD1_SIGNALING	0.0426871	1.77692	0.0426871	0.325518	Reactome	17	0.0426871	HLA-DPB1 (3.246), HLA-DQA1 (1.447), HLA-DPB1 (1.237), PDCD1 (1.234), CD3G (0.587), HLA-DQA1 (0.559), HLA-DRB5 (0.505), HLA-DQA1 (0.454), HLA-DRB1 (0.447), HLA-DRB1 (0.412), CD247 (0.407), HLA-DRB1 (0.397), LCK (0.354), CD274 (0.306), CD3D (0.271), HLA-DPA1 (0.233), CD3E (0.218), CSK (0.149), HLA-DPA1 (0.148), HLA-DPB1 (0.14), HLA-DRB3 (0.136), HLA-DQA1 (0.128), PTPN6 (-0.002), HLA-DQA1 (-0.104), …
REACTOME_METABOLISM_OF_VITAMINS_AND_COFACTORS	0.0429929	1.73518	0.0429929	0.325518	Reactome	50	0.0429929	PANK4 (0.461), MOCS1 (0.45), QPRT (0.417), SLC5A6 (0.373), ENPP1 (0.335), SLC46A1 (0.322), MOCOS (0.304), PPCDC (0.275), FASN (0.258), NAMPT (0.251), AASDHPPT (0.194), ACP5 (0.173), NADSYN1 (0.104), FPGS (0.1), DHFR (0.098), FLAD1 (0.088), SLC25A32 (0.085), PANK1 (0.085), PDXK (0.083), SLC25A16 (0.081), SLC19A1 (0.08), SLC23A2 (0.076), GSTO2 (0.076), MTHFD1 (0.074), SLC2A3 (0.072), PNPO (0.064), …
REACTOME_PURINE_METABOLISM	0.0438454	1.73533	0.0438454	0.328067	Reactome	32	0.0438454	GART (0.336), NT5C1A (0.324), XDH (0.27), PFAS (0.243), ADSL (0.224), GMPR (0.224), NT5C2 (0.192), IMPDH2 (0.188), ADA (0.182), GDA (0.172), PAICS (0.154), GMPS (0.153), CAT (0.149), NT5E (0.138), PNP (0.126), PPAT (0.125), AMPD2 (0.122), AMPD3 (0.107), ATIC (0.086), IMPDH1 (0.068), APRT (0.052), ADK (0.026), ADSS (0.008), NT5C (-0.04), ADSSL1 (-0.053), GMPR2 (-0.075), DGUOK (-0.091), DCK (-0.11)…
REACTOME_RNA_POL_I_TRANSCRIPTION_TERMINATION	0.0461816	1.72689	0.0461816	0.341529	Reactome	20	0.0461816	GTF2H4 (0.657), GTF2H2B (0.43), POLR1B (0.265), MNAT1 (0.255), POLR1A (0.233), TAF1B (0.217), TAF1C (0.217), TAF1A (0.215), POLR1C (0.183), ERCC2 (0.168), GTF2H3 (0.158), ERCC3 (0.131), CCNH (0.104), CDK7 (0.075), GTF2H1 (0.066), UBTF (0.018), POLR2H (-0.014), CDK7 (-0.021), POLR2K (-0.099), POLR1D (-0.115), GTF2H4 (-0.126), GTF2H2 (-0.254), GTF2H4 (-0.321), GTF2H2 (-0.367), GTF2H2 (-0.607), GTF2…
REACTOME_HS_GAG_DEGRADATION	0.0471439	1.71721	0.0471439	0.342505	Reactome	20	0.0471439	IDUA (0.67), GPC2 (0.525), HPSE2 (0.419), GPC3 (0.361), GPC6 (0.308), GUSB (0.183), GPC5 (0.175), HPSE (0.158), GPC1 (0.1), SGSH (0.064), GLB1 (0.056), AGRN (0.043), GPC4 (0.042), SDC3 (0.029), SDC2 (0.014), SDC1 (0.01), NAGLU (-0.071), HSPG2 (-0.152), IDS (-0.154), SDC4 (-0.171),
REACTOME_GABA_SYNTHESIS_RELEASE_REUPTAKE_AND_DEGRADATION	0.0480585	1.71801	0.0480585	0.342505	Reactome	16	0.0480585	GAD1 (0.8), SNAP25 (0.729), SLC6A1 (0.49), ALDH5A1 (0.443), RIMS1 (0.351), HSPA8 (0.32), RAB3A (0.307), SLC6A12 (0.178), SLC6A11 (0.176), SYT1 (0.129), STXBP1 (0.01), STX1A (-0.005), DNAJC5 (-0.063), ABAT (-0.093), VAMP2 (-0.13), SLC32A1 (-0.613),
REACTOME_ZINC_TRANSPORTERS	0.0482632	1.7209	0.0482632	0.342505	Reactome	15	0.0482632	SLC30A8 (1.038), SLC39A5 (0.558), SLC30A2 (0.436), SLC39A4 (0.365), SLC39A8 (0.209), SLC39A4 (0.18), SLC30A7 (0.174), SLC39A2 (0.168), SLC30A3 (0.125), SLC39A3 (0.103), SLC39A10 (0.041), SLC30A5 (0.008), SLC39A7 (-0.008), SLC30A1 (-0.036), SLC39A6 (-0.052), SLC39A1 (-0.053), SLC39A7 (-0.293),
REACTOME_GLYCEROPHOSPHOLIPID_BIOSYNTHESIS	0.0488673	1.66595	0.0488673	0.342505	Reactome	79	0.0488673	PLA2G10 (1.268), AGPAT1 (1.17), SLC44A4 (0.616), PLA2G2E (0.606), PLA2G2A (0.578), PTDSS2 (0.428), PLA2G5 (0.427), GPAT2 (0.399), PHOSPHO1 (0.392), PLA2G6 (0.349), LCLAT1 (0.329), CHAT (0.309), PLA2G4F (0.287), PLA2G4D (0.286), MBOAT7 (0.285), SLC44A5 (0.243), PCYT1A (0.231), PLA2G16 (0.229), GPAM (0.224), PLBD1 (0.216), PLA2G4A (0.209), LPIN3 (0.196), TAZ (0.191), HADHB (0.167), CHKA (0.142), ET…
REACTOME_FATTY_ACID_TRIACYLGLYCEROL_AND_KETONE_BODY_METABOLISM	0.0491491	1.658	0.0491491	0.342505	Reactome	163	0.0491491	CYP1A1 (4.56), UGT1A9 (1.475), AGPAT1 (1.17), NCOA3 (0.596), TXNRD1 (0.584), CD36 (0.494), CPT1A (0.48), HMGCS2 (0.47), CPT1B (0.438), ACACA (0.435), ELOVL6 (0.418), ACSL6 (0.405), GPAT2 (0.399), ACLY (0.358), PRKAA2 (0.35), LCLAT1 (0.329), RORA (0.324), CYP7A1 (0.319), MED18 (0.314), AGT (0.292), ELOVL1 (0.274), ME1 (0.26), FASN (0.258), SLC25A20 (0.239), GPAM (0.224), GK (0.207), TRIB3 (0.207),…
REACTOME_ETHANOL_OXIDATION	0.0498335	1.73602	0.0498335	0.342505	Reactome	10	0.0498335	ADH4 (1.71), ADH1C (1.323), ADH6 (0.525), ADH1A (0.41), ADH7 (0.297), ALDH1A1 (0.2), ACSS2 (0.019), ALDH2 (-0.045), ACSS1 (-0.052), ADH1B (-0.102),
