# Supplementary material for: A combined epigenome- and transcriptome-wide association study of the oral masticatory mucosa assigns CYP1B1 a central role for epithelial health in smokers
Source: Clin Epigenetics. 2019 Jul 22;11:105. doi: 10.1186/s13148-019-0697-y (PMC6647091; doi:10.1186/s13148-019-0697-y)
Supplement: Supplementary file 5 — Correlation of associated CpGs with association of transcripts. Shown are all CpGs with q < 0.15 that map to genes that were differentially expressed in smokers with a nominal p value of < 0.05. (XLSX 14 kb) [file 13148_2019_697_MOESM5_ESM.xlsx]

## Sheet: q < 0.15 (DM), p < 0.05 (DE)
cg_id	CHR	MAPINFO	UCSC_RefGene_Name	auxiliary probe on EPIC chip	pval spy	qval spy	delta beta (per 10 SPY)	pvalue DE	padj DE	log2FoldChange
cg21268223	1	45988910	PRDX1		1.13922e-05	0.0723876	-0.0069789	0.0243903	0.638611	0.185886
cg01584760	2	38296474	CYP1B1	x	3.8389e-10	0.000307801	-0.0460854	2.19357e-14	1.34898e-10	2.94469
cg02162897	2	38300537	CYP1B1		1.16536e-07	0.01409	-0.109054	2.19357e-14	1.34898e-10	2.94469
cg20408276	2	38300586	CYP1B1		1.06608e-07	0.01409	-0.107514	2.19357e-14	1.34898e-10	2.94469
cg00565882	2	38300707	CYP1B1		1.73839e-06	0.0417904	-0.0405664	2.19357e-14	1.34898e-10	2.94469
cg01410359	2	38302230	CYP1B1		3.39417e-06	0.0467997	-0.0365968	2.19357e-14	1.34898e-10	2.94469
cg03890222	2	38302487	CYP1B1		6.24082e-05	0.146312	-0.0173797	2.19357e-14	1.34898e-10	2.94469
cg21715189	2	38304802	CYP1B1		3.24373e-05	0.11293	-0.0600205	2.19357e-14	1.34898e-10	2.94469
cg15259746	5	10607652	ANKRD33B	x	1.3347e-05	0.0753633	-0.0658939	6.16339e-07	0.00126343	-0.746396
cg24179483	5	170814656	NPM1		3.63014e-06	0.0483987	-0.0019434	0.0179551	0.581184	0.210356
cg00526791	6	30034717	PPP1R11		1.06828e-05	0.071533	-0.00295318	1.32272e-15	1.22015e-11	23.4666
cg07471462	6	33168624	SLC39A7		1.91298e-06	0.0417904	-0.00222374	0.027518	0.639825	-0.293424
cg02363875	7	960707	ADAP1	x	1.71493e-06	0.0417904	0.0030847	0.0296509	0.647373	0.716338
cg09171127	8	8751325	MFHAS1		2.49492e-05	0.100523	-0.00232748	0.000982748	0.199801	-0.377467
cg05949352	11	45202135	PRDM11		3.54138e-05	0.114494	-0.00155127	0.0205715	0.604543	-0.220309
cg20031401	11	86748885	TMEM135		4.18746e-05	0.12479	-0.00205109	0.00130986	0.221271	0.973688
cg18342744	13	30424823	UBL3		4.78401e-05	0.129588	-0.000977736	0.0178084	0.580471	-0.204447
cg06589941	14	75019181	LTBP2	x	1.09575e-05	0.0721172	0.0176994	0.0404808	0.680531	-0.332746
cg14389122	15	74945851	EDC3		1.31722e-05	0.0753294	-0.0500107	0.0308177	0.653427	0.390266
cg17181940	15	74948075	EDC3	x	5.5931e-06	0.0593205	-0.0540586	0.0308177	0.653427	0.390266
cg10099957	16	87869757	SLC7A5		9.57101e-06	0.0710554	-0.0603424	0.000109956	0.0654381	0.617582
cg09285525	16	87869786	SLC7A5		1.2749e-05	0.0753294	-0.05833	0.000109956	0.0654381	0.617582
cg27555036	16	87898191	SLC7A5		4.48407e-05	0.127282	-0.0285704	0.000109956	0.0654381	0.617582
cg12182124	18	21451563	LAMA3		1.92848e-06	0.0417904	-0.0399778	0.0251449	0.638611	-0.20354
cg16113793	18	21451607	LAMA3		1.45762e-06	0.0403004	-0.0273069	0.0251449	0.638611	-0.20354
