# Supplementary material for: A combined epigenome- and transcriptome-wide association study of the oral masticatory mucosa assigns CYP1B1 a central role for epithelial health in smokers
Source: Clin Epigenetics. 2019 Jul 22;11:105. doi: 10.1186/s13148-019-0697-y (PMC6647091; doi:10.1186/s13148-019-0697-y)
Supplement: Supplementary file 6 — Results from the ANCOVA of OSCC samples in AHRR and CYP1B1. Listed are all CpGs within the genetic regions of AHRR and CYP1B1 (n = 202) to indicate absence of CpGs in the 450 k analysis of OSCC. CpGs passing the adjusted significance threshold are marked in red. (XLSX 8961 kb) [file 13148_2019_697_MOESM6_ESM.xlsx]

## Sheet: CYP1B1
IlmnID	CHR	MAPINFO	UCSC_RefGene_Name	pval OSCC vs. EWAS nonsmokers	padj	delta beta OSCC	p SPY	delta beta/10 SPY	p smoker	delta beta smoker
cg01584760	2	38296474	CYP1B1	not analysed	not analysed	not analysed	3.8389e-10	-0.0460854	0.00010455	-0.0448038
cg11656478	2	38297759	CYP1B1	3.3e-14	4.29e-12	-0.24349	0.0124194	-0.00761538	0.318992	-0.00568157
cg14407177	2	38298023	CYP1B1	0.25	32.5	0.00271546	0.0505779	-0.00330726	0.0296118	-0.00601207
cg02162897	2	38300537	CYP1B1	4.7e-06	0.000611	0.196787	1.16536e-07	-0.109054	5.45973e-08	-0.183325
cg20408276	2	38300586	CYP1B1	not analysed	not analysed	not analysed	1.06608e-07	-0.107514	3.6317e-07	-0.175535
cg00565882	2	38300707	CYP1B1	8.6e-07	0.0001118	0.159868	1.73839e-06	-0.0405664	0.00499601	-0.0438041
cg06264984	2	38300885	CYP1B1	2.3e-06	0.000299	0.122395	0.00250207	-0.0254068	0.407403	-0.0113972
cg01103387	2	38301143	CYP1B1	not analysed	not analysed	not analysed	0.161775	-0.0121871	0.599319	0.0114549
cg20254225	2	38301438	CYP1B1	8.8e-05	0.01144	0.152177	0.228526	-0.0094282	0.644491	0.00744443
cg09799983	2	38301756	CYP1B1	7.5e-12	9.75e-10	0.454095	0.340898	-0.0104349	0.41188	0.0221291
cg01410359	2	38302230	CYP1B1	8.8e-07	0.0001144	0.177158	3.39417e-06	-0.0365968	0.0234629	-0.0317602
cg03890222	2	38302487	CYP1B1	1.4e-12	1.82e-10	0.273825	6.24082e-05	-0.0173797	0.0631157	-0.0155424
cg11735238	2	38302594	CYP1B1	not analysed	not analysed	not analysed	0.48682	-0.000900238	0.575278	-0.000936755
cg16439198	2	38302674	CYP1B1	2.3e-10	2.99e-08	0.164321	0.071578	-0.00165962	0.112286	-0.00253566
cg23151000	2	38302892	CYP1B1	0.00021	0.0273	0.0736988	0.401903	-0.00150907	0.85995	0.000984491
cg07078841	2	38303138	CYP1B1	2.2e-13	2.86e-11	0.118637	0.810076	-0.000290693	0.870025	0.000465669
cg18451022	2	38303145	CYP1B1	0.0004	0.052	0.0748049	0.646379	-0.000693434	0.378708	-0.00268497
cg25856383	2	38303219	CYP1B1	0.00012	0.0156	0.0599861	0.717898	0.000515879	0.947226	-0.000206182
cg14957547	2	38303386	CYP1B1	not analysed	not analysed	not analysed	0.327025	0.000716136	0.435499	-0.000985649
cg01834566	2	38303442	CYP1B1	not analysed	not analysed	not analysed	0.144383	-0.00191433	0.609831	-0.000835596
cg16060486	2	38303472	CYP1B1	1.4e-08	1.82e-06	0.00345039	0.398288	-0.000226746	0.716166	0.00022198
cg07057636	2	38303504	CYP1B1	4.5e-10	5.85e-08	0.030708	0.447103	-0.00111971	0.67297	-0.00152949
cg07380506	2	38303506	CYP1B1	0.03	3.9	0.0373356	0.157871	-0.00297301	0.244071	-0.0087658
cg01936270	2	38303680	CYP1B1	0.071	9.23	0.00427711	0.741987	9.68581e-05	0.31586	0.00193207
cg06861880	2	38303794	CYP1B1	0.0086	1.118	0.0088534	0.0447473	-0.00270482	0.080493	-0.00401647
cg23549225	2	38303797	CYP1B1	0.0076	0.988	0.00784372	0.207134	-0.00133657	0.458004	-0.00124663
cg22488859	2	38303831	CYP1B1	0.0041	0.533	0.00272529	0.475032	-0.000210278	0.451049	-0.000377892
cg08761102	2	38303844	CYP1B1	6.5e-06	0.000845	0.0272325	0.12783	-0.00348322	0.0705285	-0.00648203
cg26036993	2	38303899	CYP1B1	0.075	9.75	-0.00330274	0.253394	-0.00129383	0.453405	-0.00140038
cg07301433	2	38303999	CYP1B1	0.23	29.9	-0.000645497	0.693339	-0.00011058	0.239282	-0.00062036
cg09130556	2	38304030	CYP1B1	9.8e-05	0.01274	0.00998658	0.782606	0.000192713	0.722679	-0.000295542
cg03648789	2	38304037	CYP1B1	0.0087	1.131	-0.00558899	0.420504	0.00110373	0.802673	0.000425137
cg09456297	2	38304066	CYP1B1	0.00012	0.0156	-0.00269484	0.767423	-0.000119248	0.662463	-0.000278655
cg16248783	2	38304146	CYP1B1	0.023	2.99	0.00541906	0.976196	-9.78752e-05	0.803852	0.000188971
cg24720192	2	38304189	CYP1B1	0.0026	0.338	-0.00187003	0.29455	-0.000391504	0.340088	-0.000552779
cg08620474	2	38304517	CYP1B1	0.35	45.5	0.0019674	0.574865	0.00145979	0.651671	0.00244686
cg12802310	2	38304720	CYP1B1	0.13	16.9	-0.0454512	0.0019384	-0.0442403	0.0110232	-0.0670098
cg05062676	2	38304725	CYP1B1	0.45	58.5	0.0428554	0.00164621	-0.0624424	0.00202106	-0.112719
cg21715189	2	38304802	CYP1B1	not analysed	not analysed	not analysed	3.24373e-05	-0.0600205	0.00155518	-0.0846596
cg26144569	2	38304804	CYP1B1	not analysed	not analysed	not analysed	0.000716768	-0.0598676	0.0100754	-0.0816379

## Sheet: AHRR
IlmnID	CHR	MAPINFO	UCSC_RefGene_Name	pval OSCC vs. EWAS nonsmokers	padj	delta beta OSCC	p SPY	delta beta/10 SPY	p smoker	delta beta smoker
cg27240182	5	303614	AHRR	not analysed	not analysed	not analysed	0.400775	-0.00271788	0.377882	0.00346873
cg06047773	5	304051	AHRR	2e-09	2.6e-07	-0.0602485	0.314435	0.00186791	0.693145	-0.00128811
cg15945600	5	304075	AHRR	not analysed	not analysed	not analysed	0.0739354	-0.00891253	0.0139544	-0.0206826
cg19772705	5	305561	AHRR	not analysed	not analysed	not analysed	0.993418	-8.35651e-06	0.416813	0.00185784
cg25430111	5	305770	AHRR	not analysed	not analysed	not analysed	0.642891	0.000575373	0.478589	0.00147869
cg04939692	5	306205	AHRR	not analysed	not analysed	not analysed	0.99819	-0.000148834	0.309033	0.00372804
cg21813876	5	306699	AHRR	not analysed	not analysed	not analysed	0.697396	0.000870393	0.488689	0.00335718
cg04286878	5	306765	AHRR	0.0022	0.286	0.0117407	0.515367	0.000335312	0.0790717	0.00149908
cg08802770	5	306786	AHRR	3.3e-05	0.00429	0.00695563	0.45935	0.000695466	0.06705	0.00250028
cg22030839	5	306838	AHRR	0.011	1.43	0.0288052	0.56604	0.00359896	0.635729	0.00518678
cg03569073	5	307132	AHRR	0.78	101.4	-0.00863892	0.218606	-0.00290201	0.368947	-0.00372042
cg09662430	5	307591	AHRR	0.00013	0.0169	0.013742	0.803519	0.000637956	0.244539	0.00366381
cg17386114	5	307799	AHRR	0.2	26	-0.00136984	0.210569	-0.00145762	0.520175	0.0010456
cg13275321	5	307848	AHRR	2.4e-14	3.12e-12	0.276322	0.892297	0.000983049	0.810492	-0.00389646
cg06605558	5	307899	AHRR	0.026	3.38	-0.0249128	0.307932	-0.00118139	0.992939	-0.000163353
cg16081854	5	308268	AHRR	not analysed	not analysed	not analysed	0.631783	0.0230065	0.303782	0.0872058
cg17310215	5	308494	AHRR	0.0016	0.208	-0.0598908	0.64796	0.00194904	0.954665	0.00035026
cg13707777	5	308627	AHRR	5.3e-08	6.89e-06	0.104179	0.281277	-0.00903456	0.928308	-0.00238907
cg03561637	5	309484	AHRR	2.8e-11	3.64e-09	0.267938	0.062926	-0.0225789	0.213037	-0.0262107
cg09854184	5	310135	AHRR	0.26	33.8	0.00529835	0.139199	0.00564467	0.289495	0.00603805
cg12845747	5	310363	AHRR	0.35	45.5	-0.00932361	0.195695	-0.0030446	0.416658	-0.00333602
cg11148817	5	312970	AHRR	0.87	113.1	-0.00572694	0.0375235	0.01045	0.371272	0.00703798
cg18584368	5	314553	AHRR	1.1e-06	0.000143	0.0597537	0.946009	0.000139987	0.669972	0.00229751
cg02527419	5	314558	AHRR	5.6e-10	7.28e-08	-0.0539369	0.430782	0.00098865	0.260478	-0.00331696
cg17989581	5	314590	AHRR	1.2e-10	1.56e-08	0.0132963	0.850603	3.76841e-06	0.313994	0.0010232
cg14982043	5	314642	AHRR	0.75	97.5	-0.00960825	0.870014	-0.000918683	0.840154	0.000994791
cg17166056	5	316467	AHRR	not analysed	not analysed	not analysed	0.978149	0.00042586	0.488734	0.0098442
cg13404472	5	317840	AHRR	0.2	26	-0.0191856	0.564206	0.00197958	0.383893	0.00492837
cg00300637	5	319433	AHRR	0.0018	0.234	-0.0693572	0.679282	-0.00249231	0.671747	0.00702297
cg14453201	5	320888	AHRR	2.9e-08	3.77e-06	0.268577	0.0327359	0.0079025	0.227619	0.00880656
cg11554391	5	321320	AHRR	8.2e-11	1.066e-08	0.168639	0.0339591	-0.00505134	0.00890738	-0.0103077
cg09634134	5	321681	AHRR	0.078	10.14	0.00308918	0.882284	-0.000128953	0.0814102	-0.00685709
cg09470163	5	322032	AHRR	0.041	5.33	0.0288803	0.476849	-0.00040516	0.715115	0.00031662
cg16896326	5	322134	AHRR	0.00011	0.0143	0.0668098	0.0119176	-0.00375894	0.0119761	-0.00642778
cg07137034	5	322321	AHRR	0.0023	0.299	-0.0314999	0.0333619	-0.00916776	0.0507165	-0.0142767
cg26987759	5	322546	AHRR	not analysed	not analysed	not analysed	0.93686	-0.000217512	0.454663	-0.0112144
cg04369835	5	322705	AHRR	not analysed	not analysed	not analysed	0.781784	-0.00231766	0.977613	-0.00338248
cg09454315	5	322716	AHRR	not analysed	not analysed	not analysed	0.833975	-0.00928965	0.620313	-0.0168568
cg06802630	5	322735	AHRR	0.0021	0.273	0.172514	0.657601	-0.0124413	0.44308	-0.0250886
cg12961784	5	322816	AHRR	not analysed	not analysed	not analysed	0.616771	-0.0071942	0.501734	-0.015447
cg01970407	5	323320	AHRR	0.15	19.5	0.0249289	0.124103	0.0136699	0.446765	0.0127602
cg08606254	5	323969	AHRR	not analysed	not analysed	not analysed	0.0663467	0.0161294	0.679045	0.00556855
cg20433154	5	325118	AHRR	not analysed	not analysed	not analysed	0.246861	0.0116497	0.443144	0.0132407
cg05758931	5	330090	AHRR	not analysed	not analysed	not analysed	0.237118	0.00908947	0.32907	0.0134564
cg11763982	5	333075	AHRR	not analysed	not analysed	not analysed	0.371516	-0.0016408	0.774362	-0.000965907
cg05934812	5	334322	AHRR	not analysed	not analysed	not analysed	0.61645	-0.00540725	0.662299	0.00651852
cg02356223	5	336337	AHRR	not analysed	not analysed	not analysed	0.264811	0.00368549	0.811649	0.000892572
cg17668415	5	337848	AHRR	not analysed	not analysed	not analysed	0.854008	3.55135e-05	0.591362	0.00153739
cg16995193	5	339570	AHRR	not analysed	not analysed	not analysed	0.484494	0.00113309	0.704621	0.00111548
cg03891523	5	342271	AHRR	not analysed	not analysed	not analysed	0.720294	-0.00213174	0.551825	-0.00507872
cg09078014	5	343450	AHRR	not analysed	not analysed	not analysed	0.593856	0.00332104	0.32652	0.0103301
cg14714797	5	343927	AHRR	3.5e-09	4.55e-07	0.264386	0.606936	-0.00331269	0.346751	0.00634887
cg09338136	5	344057	AHRR	0.00013	0.0169	0.107342	0.82849	0.000448283	0.584903	0.00334814
cg16371648	5	344218	AHRR	not analysed	not analysed	not analysed	0.62964	-0.00471876	0.438134	-0.0139659
cg24688690	5	345850	AHRR	0.59	76.7	0.0141506	0.0203009	0.0167895	0.00102164	0.038492
cg08858540	5	346238	AHRR	8.1e-11	1.053e-08	0.267156	0.0237342	0.0275116	0.00446641	0.0589748
cg09084391	5	346247	AHRR	3e-10	3.9e-08	0.325059	0.015869	0.0323924	0.0142499	0.0694359
cg13023972	5	346365	AHRR	not analysed	not analysed	not analysed	0.166853	0.0238856	0.00513458	0.0935085
cg04135110	5	346695	AHRR	0.41	53.3	0.0185916	0.0113702	0.0203184	0.0127232	0.0357984
cg00731338	5	346963	AHRR	not analysed	not analysed	not analysed	0.501335	0.00583356	0.0503414	0.0277054
cg24980413	5	346987	AHRR	not analysed	not analysed	not analysed	0.354797	0.00519632	0.0377816	0.0221294
cg24081180	5	350579	AHRR	not analysed	not analysed	not analysed	0.361493	0.00711406	0.467824	0.00945589
cg07943658	5	352001	AHRR	not analysed	not analysed	not analysed	0.137302	0.0122942	0.00958819	0.0374477
cg14690983	5	353481	AHRR	not analysed	not analysed	not analysed	0.159419	0.0155374	0.00441549	0.0511995
cg05655106	5	353905	AHRR	0.0033	0.429	-0.0595728	0.893985	-0.000136391	0.231124	0.0109091
cg11827403	5	354511	AHRR	not analysed	not analysed	not analysed	0.168871	0.00693483	0.123422	0.0122589
cg26487191	5	354915	AHRR	not analysed	not analysed	not analysed	0.186187	0.0137793	0.740545	0.00539621
cg02088390	5	355321	AHRR	1.6e-09	2.08e-07	-0.198038	0.211684	0.00234214	0.0436119	0.00600111
cg14219121	5	355721	AHRR	not analysed	not analysed	not analysed	0.356171	0.00569911	0.0402206	0.0195306
cg15179499	5	362529	AHRR	0.0001	0.013	-0.0941833	0.459524	0.00092772	0.242128	0.00241514
cg12806681	5	368394	AHRR	0.072	9.36	0.0137476	0.0722287	0.00621137	0.717674	0.00210381
cg23916896	5	368804	AHRR	0.00016	0.0208	-0.0908875	0.656552	0.00163149	0.533337	-0.00806226
cg11902777	5	368843	AHRR	0.00024	0.0312	-0.309924	0.856887	0.00129463	0.299827	-0.0142115
cg12202185	5	369088	AHRR	2.8e-07	3.64e-05	-0.480711	0.544984	-0.00753888	0.65195	-0.0081583
cg01899089	5	369969	AHRR	0.00011	0.0143	-0.100541	0.560028	0.00369764	0.34559	0.0100179
cg04202140	5	370352	AHRR	1e-06	0.00013	-0.0886743	0.379582	0.00241588	0.261842	0.00501838
cg20310920	5	370421	AHRR	1.4e-07	1.82e-05	-0.1163	0.42145	0.00274211	0.926734	0.00106422
cg03491025	5	370479	AHRR	not analysed	not analysed	not analysed	0.48967	0.00217217	0.934228	0.000323817
cg14744022	5	371026	AHRR	0.19	24.7	-0.113641	0.0183839	-0.0036288	0.265267	-0.00277024
cg23576855	5	373299	AHRR	not analysed	not analysed	not analysed	0.0185851	-0.032764	0.0525771	-0.045373
cg05575921	5	373378	AHRR	0.0027	0.351	0.0921579	0.000229911	-0.026183	0.000352518	-0.0425314
cg22103736	5	373887	AHRR	4.5e-17	5.85e-15	0.13415	0.345891	0.000323	0.327269	0.000510904
cg08714121	5	374093	AHRR	0.18	23.4	0.0260778	0.910537	-0.000154032	0.210117	-0.00129935
cg04141806	5	374252	AHRR	2.6e-07	3.38e-05	0.104314	0.143165	-0.00213664	0.0038764	-0.00712868
cg22356527	5	374425	AHRR	0.74	96.2	0.0272706	0.0735882	-0.00528052	0.548639	-0.00238786
cg24130459	5	375776	AHRR	0.011	1.43	-0.0778366	0.148158	0.00334404	0.0159051	0.0093529
cg26703534	5	377358	AHRR	2.3e-12	2.99e-10	-0.106624	0.0601234	0.00687442	0.0425053	0.0128133
cg01097768	5	378854	AHRR	0.00031	0.0403	-0.289603	0.0575216	0.0147907	0.0728109	0.0234004
cg06035956	5	379099	AHRR	not analysed	not analysed	not analysed	0.164428	-0.00291892	0.964559	-0.000753577
cg24256039	5	379740	AHRR	not analysed	not analysed	not analysed	0.204097	0.0225267	0.261457	0.0331415
cg18205372	5	386883	AHRR	not analysed	not analysed	not analysed	0.532878	-0.00654536	0.998175	-0.000586981
cg01958142	5	388196	AHRR	not analysed	not analysed	not analysed	0.12751	-0.00550914	0.747346	0.00191134
cg17472786	5	389355	AHRR	5.6e-10	7.28e-08	-0.196216	0.550411	0.00472057	0.573917	-0.00684246
cg05601199	5	389490	AHRR	0.52	67.6	-0.0447884	0.125289	-0.000604421	0.627228	-0.000329453
cg04021706	5	389763	AHRR	4.3e-08	5.59e-06	-0.143525	0.124496	0.00637598	0.00489926	0.018401
cg06678548	5	390197	AHRR	not analysed	not analysed	not analysed	0.794254	-0.00110106	0.944679	-0.000755302
cg15168497	5	391455	AHRR	not analysed	not analysed	not analysed	0.30098	-0.0172095	0.306714	-0.0277466
cg17287155	5	393347	AHRR	0.00018	0.0234	0.20927	0.0249012	-0.0266726	0.159241	-0.0298324
cg04551776	5	393366	AHRR	2.7e-05	0.00351	0.149026	0.244347	-0.00724374	0.433881	-0.0107101
cg06036945	5	394869	AHRR	not analysed	not analysed	not analysed	0.000102877	-0.0659077	3.67473e-07	-0.124898
cg04066994	5	394891	AHRR	not analysed	not analysed	not analysed	8.1545e-06	-0.040868	5.87895e-10	-0.0832868
cg25648203	5	395444	AHRR	0.0097	1.261	-0.0809217	0.41502	-0.00670123	0.366291	-0.0117914
cg11258653	5	395717	AHRR	not analysed	not analysed	not analysed	0.752724	0.00195859	0.966883	-0.00250567
cg19442702	5	398425	AHRR	0.00038	0.0494	0.0323752	0.131191	-0.00245713	0.602811	-0.00188093
cg11894422	5	398758	AHRR	0.026	3.38	-0.093977	0.0428845	0.0250345	0.035457	0.0425736
cg16219322	5	399012	AHRR	0.0083	1.079	-0.101202	0.401873	0.00529573	0.323255	0.0102582
cg21161138	5	399360	AHRR	0.00023	0.0299	0.0845605	0.0440769	-0.0128614	0.064472	-0.019848
cg14454127	5	399787	AHRR	not analysed	not analysed	not analysed	0.00575693	-0.0293411	0.0146183	-0.043826
cg17248487	5	399887	AHRR	0.011	1.43	0.091344	0.000249419	-0.0307084	0.000924446	-0.0478214
cg03604011	5	400201	AHRR	8.6e-10	1.118e-07	0.189529	0.382825	0.000895531	0.0928203	0.0030141
cg22698028	5	400494	AHRR	7.8e-10	1.014e-07	0.170115	0.000191133	-0.0246671	0.000738362	-0.0367921
cg24090911	5	400732	AHRR	0.073	9.49	0.0720489	0.000110969	-0.0511032	5.54359e-05	-0.0882791
cg08902828	5	400832	AHRR	not analysed	not analysed	not analysed	0.00308127	-0.0405202	0.0045858	-0.0671691
cg05527650	5	403213	AHRR	not analysed	not analysed	not analysed	0.687686	0.00171352	0.819859	0.00177303
cg19039843	5	404264	AHRR	0.077	10.01	0.0228844	0.435444	-0.00662746	0.763211	-0.00545833
cg05597431	5	404320	AHRR	not analysed	not analysed	not analysed	0.323559	0.0167484	0.265579	0.031859
cg08491376	5	404678	AHRR	0.00068	0.0884	-0.0509164	0.226743	-0.0013768	0.182683	-0.00251353
cg08238319	5	404713	AHRR	not analysed	not analysed	not analysed	0.813888	0.011051	0.763478	0.0262589
cg02385153	5	404766	AHRR	5.1e-09	6.63e-07	-0.223356	0.00309699	0.0241634	0.0786489	0.0257242
cg11557553	5	404996	AHRR	2.1e-10	2.73e-08	-0.187302	0.213642	-0.00542926	0.64828	-0.00307678
cg12207033	5	405488	AHRR	0.00029	0.0377	-0.0703095	0.701892	0.00216862	0.601527	0.00356757
cg01141993	5	405567	AHRR	4.5e-08	5.85e-06	-0.167171	0.0818802	0.00410599	0.0725151	0.00697508
cg22937882	5	405774	AHRR	not analysed	not analysed	not analysed	0.838136	0.00153655	0.95397	0.00141576
cg00401753	5	405986	AHRR	0.0012	0.156	-0.0917963	0.308998	0.0020183	0.104063	0.00509193
cg16501378	5	406046	AHRR	not analysed	not analysed	not analysed	0.899296	0.000651777	0.587256	0.00296284
cg20344367	5	406893	AHRR	not analysed	not analysed	not analysed	0.731468	0.00239625	0.315459	0.00993147
cg19405895	5	407315	AHRR	not analysed	not analysed	not analysed	0.0230487	-0.00656458	0.00124371	-0.014153
cg21880882	5	413948	AHRR	not analysed	not analysed	not analysed	0.678971	-0.00367785	0.6541	0.00962005
cg07599136	5	415885	AHRR	0.073	9.49	0.077278	0.787601	-0.00757064	0.575906	-0.023598
cg09078081	5	416724	AHRR	0.003	0.39	-0.0922134	0.676824	-0.000150841	0.598945	0.000343783
cg16294152	5	418696	AHRR	0.019	2.47	0.00867834	0.00625403	0.0121686	0.00392513	0.0204212
cg04879308	5	419179	AHRR	not analysed	not analysed	not analysed	0.18545	0.00599749	0.249634	0.00882157
cg00699559	5	419712	AHRR	not analysed	not analysed	not analysed	0.00119885	0.0121278	0.0374672	0.0137107
cg27464615	5	420129	AHRR	not analysed	not analysed	not analysed	0.0107411	0.00919725	0.0171951	0.015017
cg21623028	5	420443	AHRR	not analysed	not analysed	not analysed	0.251071	0.0120049	0.0958438	0.0285479
cg26076054	5	421317	AHRR	0.00048	0.0624	-0.176081	0.273393	0.0129604	0.832441	0.00238295
cg09478603	5	421454	AHRR	not analysed	not analysed	not analysed	0.247616	0.0246068	0.383306	0.0312046
cg00976097	5	421733	AHRR	0.00023	0.0299	-0.205269	0.585985	-0.000163083	0.822382	-0.00558026
cg22816059	5	422114	AHRR	4e-05	0.0052	-0.16512	0.0685345	-0.0166888	0.15048	-0.0227209
cg14684960	5	422213	AHRR	5.2e-07	6.76e-05	-0.0571508	0.761281	-0.00107874	0.265258	0.00514445
cg16189952	5	422275	AHRR	not analysed	not analysed	not analysed	0.584758	-0.00108823	0.20914	-0.00411851
cg11445754	5	422293	AHRR	not analysed	not analysed	not analysed	0.493623	0.00279448	0.0632128	0.0124338
cg24891125	5	422573	AHRR	5.4e-13	7.02e-11	-0.14249	0.538513	0.00105987	0.823093	-0.000621242
cg16325394	5	422633	AHRR	0.69	89.7	-0.0309843	0.305756	0.000737099	0.782096	0.000271521
cg21144161	5	423903	AHRR	0.15	19.5	0.0679737	0.324672	0.019388	0.127413	0.0504224
cg26529655	5	424371	AHRR	2.8e-06	0.000364	-0.109821	0.812578	0.000780387	0.808684	-0.00267074
cg09584122	5	427620	AHRR	0.0036	0.468	-0.317308	0.731294	-0.000391598	0.932275	-0.000810969
cg07448928	5	427755	AHRR	3.5e-07	4.55e-05	-0.410578	0.899207	0.00223038	0.392139	-0.0100504
cg05516328	5	427841	AHRR	not analysed	not analysed	not analysed	0.359502	-0.00578613	0.817871	-0.00515334
cg16577724	5	428068	AHRR	0.5	65	-0.0353235	0.0691507	0.0010865	0.339625	0.000996009
cg26850624	5	429559	AHRR	3.2e-14	4.16e-12	-0.253705	0.237741	-0.00536176	0.546367	-0.00433312
cg18541609	5	430359	AHRR	2.3e-14	2.99e-12	-0.32728	0.171485	-0.0150309	0.200357	-0.0223915
cg11610050	5	430432	AHRR	2.5e-07	3.25e-05	-0.182334	0.518538	0.00375411	0.674211	-0.0061378
cg10869925	5	432063	AHRR	not analysed	not analysed	not analysed	0.38986	-0.00149733	0.873228	0.000499394
cg01571467	5	432252	AHRR	not analysed	not analysed	not analysed	0.563221	0.00182161	0.741744	0.00163405
cg10841124	5	433274	AHRR	0.39	50.7	-0.0723751	0.813994	0.000759826	0.37906	0.0106746
cg16049691	5	434877	AHRR	0.083	10.79	-0.283339	0.271182	0.00921992	0.499783	0.00926072
cg14448919	5	435040	AHRR	0.00022	0.0286	-0.170886	0.0347318	0.0394405	0.0433921	0.0612078
cg16336872	5	435267	AHRR	not analysed	not analysed	not analysed	0.177201	0.0158358	0.10488	0.0316486
cg14807090	5	435388	AHRR	1.4e-05	0.00182	-0.164174	0.552025	0.003278	0.122732	0.0143469
cg21972741	5	435613	AHRR	4.8e-08	6.24e-06	-0.122849	0.350832	-0.00186378	0.440145	0.00232706
cg26954197	5	436816	AHRR	0.073	9.49	-0.0534882	0.83788	-0.000973624	0.858444	0.00150261
